# Supplementary material for: 3,5-Bis(4-fluoro­phen­yl)-1-phenyl-4,5-dihydro-1H-pyrazole
Source: Acta Crystallogr Sect E Struct Rep Online. 2010 Jul 7;66(Pt 8):o1948–9. doi: 10.1107/S1600536810026036 (PMC3007318; doi:10.1107/S1600536810026036)
Supplement: Supplementary file 1 [file e-66-o1948-sup1.cif]

##############################################################################
###                                                                        ###
###        Electronic paper (Acta Crystallographica Section E)             ###
###                                                                        ###
##############################################################################
#                                                                            #
# This CIF contains the data in a paper accepted for publication in Acta     #
# Crystallographica Section E. It conforms to the requirements of Notes      #
# for Authors for Section E, and has been peer reviewed under the auspices   #
# of the IUCr Commission on Journals.                                        #
#                                                                            #
# Full details of the Crystallographic Information File format               #
# are given in the paper "The Crystallographic Information File (CIF):       #
# a New Standard Archive File for Crystallography" by S. R. Hall, F. H.      #
# Allen and I. D. Brown [Acta Cryst. (1991), A47, 655-685].                  #
#                                                                            #
# The current version of the core CIF dictionary is obtainable from          #
# ftp://ftp.iucr.org/pub/cif_core.dic. The current version number is 2.4.    #
#                                                                            #
# Software is freely available for graphical display of the structure(s) in  #
# this CIF.  For information consult the CIF home page http://www.iucr.org/  #
# cif/home.html                                                              #
#                                                                            #
# This file may be used for bona fide research purposes within the           #
# scientific community so long as proper attribution is given to the journal # 
# article from which it was obtained.                                        #
#                                                                            #
##############################################################################
                                             
data_global
_audit_creation_method     SHELXL-97
_journal_date_recd_electronic     2010-06-25
_journal_date_accepted     2010-07-01
_journal_name_full     'Acta Crystallographica, Section E'
_journal_year     2010
_journal_volume     66
_journal_issue      8
_journal_page_first     o1948
_journal_page_last     o1949
_journal_paper_category     QO
_journal_coeditor_code     TK2686
_publ_contact_author_name     'Jasinski, Jerry P.'
_publ_contact_author_address
;
Department of Chemistry
Keene State College
229 Main Street
Keene, New Hampshire 03435, USA
;
_publ_contact_author_email     jjasinski@keene.edu
_publ_contact_author_fax     ?
_publ_contact_author_phone     '603 358-2563'
_publ_section_title
;
3,5-Bis(4-fluorophenyl)-1-phenyl-4,5-dihydro-1<i>H</i>-pyrazole
;
loop_
    _publ_author_name
    _publ_author_address
    'Jasinski, Jerry P.'
;
Department of Chemistry
Keene State College
229 Main Street
Keene, NH 03435-2001, USA
;
    'Guild, Curtis J.'
;
Department of Chemistry
Keene State College
229 Main Street
Keene, NH 03435-2001, USA
;
    'Samshuddin, S.'
;
Department of Studies in Chemistry
Mangalore University
Mangalagangotri 574 199, India
;
    'Narayana, B.'
;
Department of Studies in Chemistry
Mangalore University
Mangalagangotri 574 199, India
;
    'Yathirajan, H. S.'
;
Department of Studies in Chemistry
University of Mysore
Manasagangotri, Mysore 570 006, India
;
data_I
_chemical_name_systematic
;
3,5-Bis(4-fluorophenyl)-1-phenyl-4,5-dihydro-1<i>H</i>-pyrazole
;
_chemical_name_common     ?
_chemical_formula_moiety     'C21 H16 F2 N2'
_chemical_formula_sum     'C21 H16 F2 N2'
_chemical_formula_iupac     'C21 H16 F2 N2'
_chemical_formula_weight     334.36
_chemical_melting_point     ?
_symmetry_cell_setting     monoclinic
_symmetry_space_group_name_H-M     'P 21/c'
_symmetry_space_group_name_Hall     '-P 2ybc'
loop_
    _symmetry_equiv_pos_as_xyz
    'x, y, z'
    '-x, y+1/2, -z+1/2'
    '-x, -y, -z'
    'x, -y-1/2, z-1/2'
_cell_length_a     12.2880(3)
_cell_length_b     13.1678(3)
_cell_length_c     11.3245(3)
_cell_angle_alpha     90.00
_cell_angle_beta     112.661(3)
_cell_angle_gamma     90.00
_cell_volume     1690.91(7)
_cell_formula_units_Z     4
_cell_measurement_reflns_used     3839
_cell_measurement_theta_min     4.5122
_cell_measurement_theta_max     77.2167
_cell_measurement_temperature     100
_exptl_crystal_description     block
_exptl_crystal_colour     colorless
_exptl_crystal_size_max     0.28
_exptl_crystal_size_mid     0.24
_exptl_crystal_size_min     0.23
_exptl_crystal_density_diffrn     1.313
_exptl_crystal_density_meas     ?
_exptl_crystal_density_method     'not measured'
_exptl_crystal_F_000     696
_exptl_absorpt_coefficient_mu     0.767
_exptl_absorpt_correction_type     multi-scan
_exptl_absorpt_process_details
;
(<i>CrysAlis RED</i>; Oxford Diffraction, 2007)
;
_exptl_absorpt_correction_T_min     0.77391
_exptl_absorpt_correction_T_max     1.00000
_exptl_special_details
;
;
_diffrn_ambient_temperature     100
_diffrn_radiation_type     CuK\a
_diffrn_radiation_wavelength     1.54184
_diffrn_radiation_source     'fine-focus sealed tube'
_diffrn_radiation_monochromator     graphite
_diffrn_measurement_device_type
   'Oxford Diffraction Xcalibur diffractometer with a Ruby (Gemini Cu) detector'
_diffrn_measurement_method     '\w scans'
_diffrn_detector_area_resol_mean     10.5081
_diffrn_reflns_number     7737
_diffrn_reflns_av_R_equivalents     0.0156
_diffrn_reflns_av_sigmaI/netI     0.0148
_diffrn_reflns_theta_min     5.15
_diffrn_reflns_theta_max     77.43
_diffrn_reflns_theta_full     67.50
_diffrn_measured_fraction_theta_max     0.984
_diffrn_measured_fraction_theta_full     0.999
_diffrn_reflns_limit_h_min     -11
_diffrn_reflns_limit_h_max     15
_diffrn_reflns_limit_k_min     -16
_diffrn_reflns_limit_k_max     14
_diffrn_reflns_limit_l_min     -13
_diffrn_reflns_limit_l_max     14
_refine_special_details
;
Refinement of <i>F</i>^2^ against ALL reflections. The weighted <i>R</i>-factor
<i>wR</i> and goodness of fit <i>S</i> are based on <i>F</i>^2^, conventional
<i>R</i>-factors <i>R</i> are based on <i>F</i>, with <i>F</i> set to zero for
negative <i>F</i>^2^. The threshold expression of <i>F</i>^2^ >
\s(<i>F</i>^2^) is used only for calculating <i>R</i>-factors(gt) <i>etc</i>.
and is not relevant to the choice of reflections for refinement.
<i>R</i>-factors based on <i>F</i>^2^ are statistically about twice as large
as those based on <i>F</i>, and <i>R</i>- factors based on ALL data will be
even larger.
;
_reflns_number_total     3541
_reflns_number_gt     2740
_reflns_threshold_expression     I>2\s(I)
_refine_ls_structure_factor_coef     Fsqd
_refine_ls_matrix_type     full
_refine_ls_R_factor_all     0.0511
_refine_ls_R_factor_gt     0.0394
_refine_ls_wR_factor_gt     0.1073
_refine_ls_wR_factor_ref     0.1162
_refine_ls_goodness_of_fit_ref     1.049
_refine_ls_restrained_S_all     1.049
_refine_ls_number_reflns     3541
_refine_ls_number_parameters     226
_refine_ls_number_restraints     0
_refine_ls_hydrogen_treatment     constr
_refine_ls_weighting_scheme     calc
_refine_ls_weighting_details
         'calc w=1/[\s^2^(Fo^2^)+(0.0600P)^2^+0.1618P] where P=(Fo^2^+2Fc^2^)/3'
_atom_sites_solution_hydrogens     geom
_atom_sites_solution_primary     direct
_atom_sites_solution_secondary     difmap
_refine_ls_shift/su_max     0.000
_refine_ls_shift/su_mean     0.000
_refine_diff_density_max     0.150
_refine_diff_density_min     -0.160
_refine_ls_extinction_method     none
_refine_ls_extinction_coef     ?
loop_
    _atom_type_symbol
    _atom_type_description
    _atom_type_scat_dispersion_real
    _atom_type_scat_dispersion_imag
    _atom_type_scat_source
    'C' 'C' 0.0181 0.0091
                         'International Tables Vol C Tables 4.2.6.8 and 6.1.1.4'
    'H' 'H' 0.0000 0.0000
                         'International Tables Vol C Tables 4.2.6.8 and 6.1.1.4'
    'N' 'N' 0.0311 0.0180
                         'International Tables Vol C Tables 4.2.6.8 and 6.1.1.4'
    'F' 'F' 0.0727 0.0534
                         'International Tables Vol C Tables 4.2.6.8 and 6.1.1.4'
_computing_data_collection     '<i>CrysAlis PRO</i> (Oxford Diffraction, 2007)'
_computing_cell_refinement     '<i>CrysAlis RED</i> (Oxford Diffraction, 2007)'
_computing_data_reduction     '<i>CrysAlis RED</i> (Oxford Diffraction, 2007)'
_computing_structure_solution     'SHELXS97 (Sheldrick, 2008)'
_computing_structure_refinement     'SHELXL97 (Sheldrick, 2008)'
_computing_molecular_graphics     '<i>SHELXTL</i> (Sheldrick, 2008)'
_computing_publication_material
               '<i>SHELXTL</i> (Sheldrick, 2008) and <i>PLATON</i> (Spek, 2009)'
loop_
    _atom_site_type_symbol
    _atom_site_label
    _atom_site_fract_x
    _atom_site_fract_y
    _atom_site_fract_z
    _atom_site_U_iso_or_equiv
    _atom_site_adp_type
    _atom_site_calc_flag
    _atom_site_refinement_flags
    _atom_site_occupancy
    _atom_site_disorder_assembly
    _atom_site_disorder_group
    F F1 0.14722(10) 0.03973(7) 0.26845(11) 0.0891(3) Uani d . 1 . .
    F F2 0.03475(11) 0.92804(9) 0.61215(12) 0.0958(4) Uani d . 1 . .
    N N1 0.27887(10) 0.60196(9) 0.37791(11) 0.0583(3) Uani d . 1 . .
    N N2 0.31295(11) 0.50566(9) 0.35601(11) 0.0594(3) Uani d . 1 . .
    C C1 0.11598(14) 0.67082(12) 0.57694(14) 0.0649(4) Uani d . 1 . .
    H H1 0.1090 0.6062 0.6064 0.078 Uiso calc R 1 . .
    C C2 0.06799(15) 0.75266(13) 0.61618(15) 0.0710(4) Uani d . 1 . .
    H H2 0.0288 0.7437 0.6712 0.085 Uiso calc R 1 . .
    C C3 0.07946(15) 0.84700(12) 0.57224(15) 0.0682(4) Uani d . 1 . .
    C C4 0.13479(15) 0.86269(12) 0.48921(17) 0.0725(4) Uani d . 1 . .
    H H4 0.1398 0.9276 0.4593 0.087 Uiso calc R 1 . .
    C C5 0.18302(14) 0.78039(12) 0.45068(15) 0.0643(4) Uani d . 1 . .
    H H5 0.2215 0.7902 0.3951 0.077 Uiso calc R 1 . .
    C C6 0.17452(12) 0.68283(10) 0.49427(12) 0.0549(3) Uani d . 1 . .
    C C7 0.22462(12) 0.59450(11) 0.45457(12) 0.0554(3) Uani d . 1 . .
    C C8 0.21469(15) 0.48688(11) 0.49360(15) 0.0644(4) Uani d . 1 . .
    H H8A 0.1353 0.4608 0.4505 0.077 Uiso calc R 1 . .
    H H8B 0.2374 0.4812 0.5854 0.077 Uiso calc R 1 . .
    C C9 0.30233(13) 0.43192(10) 0.44948(13) 0.0563(3) Uani d . 1 . .
    H H9 0.3785 0.4265 0.5218 0.068 Uiso calc R 1 . .
    C C10 0.26207(11) 0.32735(10) 0.39674(12) 0.0515(3) Uani d . 1 . .
    C C11 0.18963(13) 0.31090(11) 0.26960(13) 0.0603(3) Uani d . 1 . .
    H H11 0.1665 0.3654 0.2132 0.072 Uiso calc R 1 . .
    C C12 0.15145(14) 0.21357(13) 0.22594(14) 0.0658(4) Uani d . 1 . .
    H H12 0.1039 0.2020 0.1405 0.079 Uiso calc R 1 . .
    C C13 0.18527(14) 0.13539(11) 0.31124(15) 0.0632(4) Uani d . 1 . .
    C C14 0.25607(15) 0.14782(11) 0.43752(15) 0.0662(4) Uani d . 1 . .
    H H14 0.2775 0.0929 0.4934 0.079 Uiso calc R 1 . .
    C C15 0.29473(14) 0.24498(11) 0.47929(14) 0.0605(3) Uani d . 1 . .
    H H15 0.3437 0.2553 0.5646 0.073 Uiso calc R 1 . .
    C C16 0.39681(12) 0.49799(11) 0.30110(13) 0.0567(3) Uani d . 1 . .
    C C17 0.46147(13) 0.40957(13) 0.31169(15) 0.0660(4) Uani d . 1 . .
    H H17 0.4526 0.3556 0.3602 0.079 Uiso calc R 1 . .
    C C18 0.53935(14) 0.40141(15) 0.25016(18) 0.0769(5) Uani d . 1 . .
    H H18 0.5818 0.3417 0.2573 0.092 Uiso calc R 1 . .
    C C19 0.55439(16) 0.48058(17) 0.17879(18) 0.0853(5) Uani d . 1 . .
    H H19 0.6060 0.4745 0.1369 0.102 Uiso calc R 1 . .
    C C20 0.49212(17) 0.56887(17) 0.17010(18) 0.0838(5) Uani d . 1 . .
    H H20 0.5032 0.6231 0.1232 0.101 Uiso calc R 1 . .
    C C21 0.41337(15) 0.57872(13) 0.22966(15) 0.0679(4) Uani d . 1 . .
    H H21 0.3716 0.6389 0.2222 0.081 Uiso calc R 1 . .
loop_
    _atom_site_aniso_label
    _atom_site_aniso_U_11
    _atom_site_aniso_U_22
    _atom_site_aniso_U_33
    _atom_site_aniso_U_12
    _atom_site_aniso_U_13
    _atom_site_aniso_U_23
    F1 0.1227(8) 0.0572(5) 0.1070(7) -0.0245(5) 0.0660(7) -0.0303(5)
    F2 0.1130(8) 0.0748(7) 0.1084(8) 0.0252(6) 0.0524(7) -0.0023(6)
    N1 0.0659(6) 0.0496(6) 0.0595(6) -0.0020(5) 0.0243(5) 0.0031(5)
    N2 0.0710(7) 0.0487(6) 0.0649(6) -0.0046(5) 0.0332(6) 0.0029(5)
    C1 0.0796(9) 0.0579(8) 0.0594(8) 0.0042(7) 0.0292(7) 0.0100(6)
    C2 0.0806(10) 0.0748(11) 0.0610(8) 0.0123(8) 0.0309(7) 0.0080(7)
    C3 0.0734(9) 0.0615(9) 0.0660(8) 0.0099(7) 0.0226(7) -0.0019(7)
    C4 0.0819(10) 0.0501(8) 0.0846(10) 0.0001(7) 0.0310(8) 0.0051(7)
    C5 0.0739(9) 0.0559(8) 0.0653(8) -0.0043(7) 0.0294(7) 0.0037(6)
    C6 0.0608(7) 0.0511(7) 0.0482(6) -0.0024(6) 0.0160(5) 0.0006(5)
    C7 0.0637(7) 0.0505(7) 0.0492(6) -0.0054(6) 0.0186(6) 0.0013(5)
    C8 0.0879(10) 0.0489(7) 0.0653(8) -0.0086(7) 0.0392(8) -0.0038(6)
    C9 0.0655(7) 0.0490(7) 0.0521(7) -0.0080(6) 0.0199(6) 0.0009(5)
    C10 0.0568(7) 0.0468(6) 0.0521(6) -0.0041(5) 0.0224(5) -0.0005(5)
    C11 0.0666(8) 0.0574(8) 0.0536(7) -0.0053(6) 0.0193(6) 0.0030(6)
    C12 0.0689(8) 0.0707(9) 0.0574(8) -0.0129(7) 0.0238(7) -0.0140(7)
    C13 0.0790(9) 0.0481(7) 0.0783(9) -0.0110(7) 0.0479(8) -0.0148(7)
    C14 0.0893(10) 0.0472(7) 0.0713(9) 0.0007(7) 0.0409(8) 0.0036(6)
    C15 0.0748(8) 0.0518(7) 0.0532(7) -0.0019(6) 0.0229(6) 0.0018(6)
    C16 0.0554(7) 0.0578(8) 0.0543(7) -0.0101(6) 0.0183(6) -0.0038(6)
    C17 0.0608(7) 0.0643(9) 0.0730(9) -0.0073(7) 0.0260(7) 0.0002(7)
    C18 0.0634(8) 0.0789(11) 0.0888(11) -0.0029(8) 0.0296(8) -0.0106(9)
    C19 0.0762(10) 0.1065(15) 0.0854(11) -0.0113(10) 0.0445(9) -0.0060(11)
    C20 0.0886(11) 0.0945(13) 0.0772(11) -0.0122(10) 0.0420(9) 0.0117(9)
    C21 0.0735(9) 0.0678(9) 0.0649(8) -0.0065(7) 0.0295(7) 0.0055(7)
_geom_special_details
;
All e.s.d.'s (except the e.s.d. in the dihedral angle between two l.s. planes)
are estimated using the full covariance matrix. The cell e.s.d.'s are taken
into account individually in the estimation of e.s.d.'s in distances, angles
and torsion angles; correlations between e.s.d.'s in cell parameters are only
used when they are defined by crystal symmetry. An approximate (isotropic)
treatment of cell e.s.d.'s is used for estimating e.s.d.'s involving l.s.
planes.
;
loop_
    _geom_bond_atom_site_label_1
    _geom_bond_atom_site_label_2
    _geom_bond_site_symmetry_2
    _geom_bond_distance
    _geom_bond_publ_flag
    F1 C13 . 1.3658(16) ?
    F2 C3 . 1.3551(19) ?
    N1 C7 . 1.2859(19) ?
    N1 N2 . 1.3875(17) ?
    N2 C16 . 1.3973(19) ?
    N2 C9 . 1.4787(17) ?
    C1 C2 . 1.382(2) ?
    C1 C6 . 1.392(2) ?
    C1 H1 . 0.9300 ?
    C2 C3 . 1.366(2) ?
    C2 H2 . 0.9300 ?
    C3 C4 . 1.372(3) ?
    C4 C5 . 1.384(2) ?
    C4 H4 . 0.9300 ?
    C5 C6 . 1.395(2) ?
    C5 H5 . 0.9300 ?
    C6 C7 . 1.465(2) ?
    C7 C8 . 1.503(2) ?
    C8 C9 . 1.532(2) ?
    C8 H8A . 0.9700 ?
    C8 H8B . 0.9700 ?
    C9 C10 . 1.5066(18) ?
    C9 H9 . 0.9800 ?
    C10 C15 . 1.3865(19) ?
    C10 C11 . 1.3873(19) ?
    C11 C12 . 1.389(2) ?
    C11 H11 . 0.9300 ?
    C12 C13 . 1.363(2) ?
    C12 H12 . 0.9300 ?
    C13 C14 . 1.367(2) ?
    C14 C15 . 1.383(2) ?
    C14 H14 . 0.9300 ?
    C15 H15 . 0.9300 ?
    C16 C17 . 1.388(2) ?
    C16 C21 . 1.398(2) ?
    C17 C18 . 1.388(2) ?
    C17 H17 . 0.9300 ?
    C18 C19 . 1.374(3) ?
    C18 H18 . 0.9300 ?
    C19 C20 . 1.374(3) ?
    C19 H19 . 0.9300 ?
    C20 C21 . 1.382(3) ?
    C20 H20 . 0.9300 ?
    C21 H21 . 0.9300 ?
loop_
    _geom_angle_atom_site_label_1
    _geom_angle_atom_site_label_2
    _geom_angle_atom_site_label_3
    _geom_angle_site_symmetry_1
    _geom_angle_site_symmetry_3
    _geom_angle
    _geom_angle_publ_flag
    C7 N1 N2 . . 108.75(11) ?
    N1 N2 C16 . . 118.08(11) ?
    N1 N2 C9 . . 110.87(11) ?
    C16 N2 C9 . . 123.69(12) ?
    C2 C1 C6 . . 121.53(15) ?
    C2 C1 H1 . . 119.2 ?
    C6 C1 H1 . . 119.2 ?
    C3 C2 C1 . . 118.40(16) ?
    C3 C2 H2 . . 120.8 ?
    C1 C2 H2 . . 120.8 ?
    F2 C3 C2 . . 118.86(16) ?
    F2 C3 C4 . . 118.80(15) ?
    C2 C3 C4 . . 122.34(15) ?
    C3 C4 C5 . . 118.93(15) ?
    C3 C4 H4 . . 120.5 ?
    C5 C4 H4 . . 120.5 ?
    C4 C5 C6 . . 120.67(15) ?
    C4 C5 H5 . . 119.7 ?
    C6 C5 H5 . . 119.7 ?
    C1 C6 C5 . . 118.12(14) ?
    C1 C6 C7 . . 120.21(13) ?
    C5 C6 C7 . . 121.67(13) ?
    N1 C7 C6 . . 122.33(13) ?
    N1 C7 C8 . . 113.11(13) ?
    C6 C7 C8 . . 124.52(13) ?
    C7 C8 C9 . . 101.68(12) ?
    C7 C8 H8A . . 111.4 ?
    C9 C8 H8A . . 111.4 ?
    C7 C8 H8B . . 111.4 ?
    C9 C8 H8B . . 111.4 ?
    H8A C8 H8B . . 109.3 ?
    N2 C9 C10 . . 114.99(11) ?
    N2 C9 C8 . . 100.96(11) ?
    C10 C9 C8 . . 113.34(11) ?
    N2 C9 H9 . . 109.1 ?
    C10 C9 H9 . . 109.1 ?
    C8 C9 H9 . . 109.1 ?
    C15 C10 C11 . . 118.74(13) ?
    C15 C10 C9 . . 118.83(12) ?
    C11 C10 C9 . . 122.38(12) ?
    C10 C11 C12 . . 120.48(13) ?
    C10 C11 H11 . . 119.8 ?
    C12 C11 H11 . . 119.8 ?
    C13 C12 C11 . . 118.43(13) ?
    C13 C12 H12 . . 120.8 ?
    C11 C12 H12 . . 120.8 ?
    C12 C13 F1 . . 118.43(14) ?
    C12 C13 C14 . . 123.25(13) ?
    F1 C13 C14 . . 118.31(14) ?
    C13 C14 C15 . . 117.69(14) ?
    C13 C14 H14 . . 121.2 ?
    C15 C14 H14 . . 121.2 ?
    C14 C15 C10 . . 121.40(13) ?
    C14 C15 H15 . . 119.3 ?
    C10 C15 H15 . . 119.3 ?
    C17 C16 N2 . . 121.18(13) ?
    C17 C16 C21 . . 118.80(14) ?
    N2 C16 C21 . . 119.97(14) ?
    C18 C17 C16 . . 120.26(16) ?
    C18 C17 H17 . . 119.9 ?
    C16 C17 H17 . . 119.9 ?
    C19 C18 C17 . . 120.75(18) ?
    C19 C18 H18 . . 119.6 ?
    C17 C18 H18 . . 119.6 ?
    C20 C19 C18 . . 119.11(17) ?
    C20 C19 H19 . . 120.4 ?
    C18 C19 H19 . . 120.4 ?
    C19 C20 C21 . . 121.30(17) ?
    C19 C20 H20 . . 119.4 ?
    C21 C20 H20 . . 119.4 ?
    C20 C21 C16 . . 119.77(17) ?
    C20 C21 H21 . . 120.1 ?
    C16 C21 H21 . . 120.1 ?
loop_
    _geom_torsion_atom_site_label_1
    _geom_torsion_atom_site_label_2
    _geom_torsion_atom_site_label_3
    _geom_torsion_atom_site_label_4
    _geom_torsion_site_symmetry_1
    _geom_torsion_site_symmetry_2
    _geom_torsion_site_symmetry_3
    _geom_torsion_site_symmetry_4
    _geom_torsion
    _geom_torsion_publ_flag
    C7 N1 N2 C16 . . . . -164.89(12) ?
    C7 N1 N2 C9 . . . . -13.70(16) ?
    C6 C1 C2 C3 . . . . -0.2(2) ?
    C1 C2 C3 F2 . . . . -178.70(14) ?
    C1 C2 C3 C4 . . . . 1.2(3) ?
    F2 C3 C4 C5 . . . . 178.47(14) ?
    C2 C3 C4 C5 . . . . -1.4(3) ?
    C3 C4 C5 C6 . . . . 0.7(2) ?
    C2 C1 C6 C5 . . . . -0.5(2) ?
    C2 C1 C6 C7 . . . . 179.91(14) ?
    C4 C5 C6 C1 . . . . 0.2(2) ?
    C4 C5 C6 C7 . . . . 179.85(14) ?
    N2 N1 C7 C6 . . . . -178.39(12) ?
    N2 N1 C7 C8 . . . . -0.60(16) ?
    C1 C6 C7 N1 . . . . 179.65(13) ?
    C5 C6 C7 N1 . . . . 0.0(2) ?
    C1 C6 C7 C8 . . . . 2.1(2) ?
    C5 C6 C7 C8 . . . . -177.51(14) ?
    N1 C7 C8 C9 . . . . 13.51(16) ?
    C6 C7 C8 C9 . . . . -168.75(12) ?
    N1 N2 C9 C10 . . . . 143.41(12) ?
    C16 N2 C9 C10 . . . . -67.31(17) ?
    N1 N2 C9 C8 . . . . 21.03(14) ?
    C16 N2 C9 C8 . . . . 170.31(12) ?
    C7 C8 C9 N2 . . . . -19.28(13) ?
    C7 C8 C9 C10 . . . . -142.80(12) ?
    N2 C9 C10 C15 . . . . 153.43(13) ?
    C8 C9 C10 C15 . . . . -91.13(16) ?
    N2 C9 C10 C11 . . . . -29.19(19) ?
    C8 C9 C10 C11 . . . . 86.26(17) ?
    C15 C10 C11 C12 . . . . -0.5(2) ?
    C9 C10 C11 C12 . . . . -177.88(13) ?
    C10 C11 C12 C13 . . . . 1.0(2) ?
    C11 C12 C13 F1 . . . . 179.67(13) ?
    C11 C12 C13 C14 . . . . -0.8(2) ?
    C12 C13 C14 C15 . . . . -0.1(2) ?
    F1 C13 C14 C15 . . . . 179.47(14) ?
    C13 C14 C15 C10 . . . . 0.7(2) ?
    C11 C10 C15 C14 . . . . -0.4(2) ?
    C9 C10 C15 C14 . . . . 177.09(14) ?
    N1 N2 C16 C17 . . . . 160.01(13) ?
    C9 N2 C16 C17 . . . . 12.8(2) ?
    N1 N2 C16 C21 . . . . -22.60(19) ?
    C9 N2 C16 C21 . . . . -169.85(13) ?
    N2 C16 C17 C18 . . . . 176.23(14) ?
    C21 C16 C17 C18 . . . . -1.2(2) ?
    C16 C17 C18 C19 . . . . 0.5(2) ?
    C17 C18 C19 C20 . . . . 0.7(3) ?
    C18 C19 C20 C21 . . . . -1.2(3) ?
    C19 C20 C21 C16 . . . . 0.5(3) ?
    C17 C16 C21 C20 . . . . 0.7(2) ?
    N2 C16 C21 C20 . . . . -176.72(15) ?
