# Supplementary material for: 3,5-Bis(4-fluoro­phen­yl)-1-phenyl-4,5-dihydro-1H-pyrazole
Source: Acta Crystallogr Sect E Struct Rep Online. 2010 Jul 7;66(Pt 8):o1948–9. doi: 10.1107/S1600536810026036 (PMC3007318; doi:10.1107/S1600536810026036)
Supplement: Supplementary file 2 [file e-66-o1948-Isup2.hkl]

# 
# h,k,l, Fc-squared, Fo-squared, sigma(Fo-squared) and status flag 
# 
data_I
_shelx_title ' hsy829 in P2(1)/c' 
_shelx_refln_list_code          4 
_shelx_F_calc_maximum      173.61 
_exptl_crystal_F_000       696.00 
_reflns_d_resolution_high  0.7899 
 
loop_ 
 _symmetry_equiv_pos_as_xyz 
 'x, y, z' 
 '-x, y+1/2, -z+1/2' 
 '-x, -y, -z' 
 'x, -y-1/2, z-1/2' 
 
_cell_length_a    12.2880 
_cell_length_b    13.1678 
_cell_length_c    11.3245 
_cell_angle_alpha  90.000 
_cell_angle_beta  112.661 
_cell_angle_gamma  90.000 
 
_shelx_F_squared_multiplier     1.000 
 
loop_ 
 _refln_index_h 
 _refln_index_k 
 _refln_index_l 
 _refln_F_squared_calc 
 _refln_F_squared_meas 
 _refln_F_squared_sigma 
 _refln_observed_status 
   2   0   0     6625.19     6464.55     61.23 o 
   3   0   0    10695.55    10542.84     55.18 o 
   4   0   0      270.02      259.07      3.17 o 
   5   0   0      129.66      144.59     10.36 o 
   6   0   0       34.77       30.13      1.17 o 
   7   0   0      684.43      714.93     40.71 o 
   8   0   0      305.97      338.81      5.24 o 
   9   0   0      188.44      203.50      2.47 o 
  10   0   0        7.55        7.42      0.93 o 
  11   0   0        8.41        8.62      0.90 o 
  12   0   0        8.41        9.03      0.84 o 
  13   0   0        7.57        5.81      1.04 o 
  14   0   0        6.52        6.16      0.80 o 
   1   1   0       93.00       71.84      1.62 o 
   2   1   0     2735.47     2622.70     29.93 o 
   3   1   0     7267.27     6841.18     26.69 o 
   4   1   0       82.66       71.33      1.69 o 
   5   1   0      214.56      190.12      2.02 o 
   6   1   0      263.09      257.09      2.30 o 
   7   1   0        2.33        2.43      1.02 o 
   8   1   0       53.66       58.05      2.28 o 
   9   1   0       14.51       15.36      0.72 o 
  10   1   0        3.37        3.20      0.54 o 
  11   1   0        0.00        0.24      0.60 o 
  12   1   0        0.67        0.35      0.55 o 
  13   1   0        0.01        0.00      0.67 o 
  14   1   0        0.01        0.14      0.52 o 
   0   2   0     3023.91     2714.30     85.58 o 
   1   2   0    11317.27     9900.61     24.52 o 
   2   2   0     2117.23     2127.73     11.07 o 
   3   2   0      472.44      502.36      3.19 o 
   4   2   0      227.32      205.94      1.97 o 
   5   2   0       23.52       22.33      1.02 o 
   6   2   0        7.42        7.08      0.76 o 
   7   2   0       70.99       62.09      2.33 o 
   8   2   0        9.95       10.22      2.56 o 
   9   2   0      101.25      106.11      1.12 o 
  10   2   0        8.63        8.73      0.62 o 
  11   2   0      102.81       94.95      2.21 o 
  12   2   0       20.08       20.16      0.91 o 
  13   2   0       14.58       13.23      0.66 o 
  14   2   0        0.39       -0.33      0.49 o 
   1   3   0      531.94      486.74      7.07 o 
   2   3   0     1146.23     1114.41      3.77 o 
   3   3   0       98.78       91.30      1.33 o 
   4   3   0      160.54      141.12      2.48 o 
   5   3   0      727.62      758.53      5.92 o 
   6   3   0       34.91       35.54      1.88 o 
   7   3   0       33.89       32.36      1.66 o 
   8   3   0       68.92       69.94      4.49 o 
   9   3   0       29.87       27.41      0.68 o 
  10   3   0       32.11       36.27      0.80 o 
  11   3   0        7.59        8.41      0.66 o 
  12   3   0        0.04        0.67      0.55 o 
  13   3   0        2.87        3.57      0.59 o 
   0   4   0       99.17       91.14      3.06 o 
   1   4   0        0.55        0.03      0.69 o 
   2   4   0      142.07      132.38      2.97 o 
   3   4   0      557.19      615.63      5.88 o 
   4   4   0      801.04      848.83      6.12 o 
   5   4   0      107.75      113.45      2.69 o 
   6   4   0      170.68      156.11      3.35 o 
   7   4   0        0.68        0.63      1.53 o 
   8   4   0      202.17      194.22      6.39 o 
   9   4   0       12.11       12.74      0.70 o 
  10   4   0       23.91       23.47      0.84 o 
  11   4   0       46.23       47.69      1.04 o 
  12   4   0        0.06       -0.48      0.48 o 
  13   4   0        6.76        6.46      0.58 o 
   1   5   0      285.42      280.71      3.12 o 
   2   5   0      516.89      481.43      8.47 o 
   3   5   0      176.70      177.73      2.96 o 
   4   5   0       75.88       99.04      2.52 o 
   5   5   0     1807.51     1847.85     10.32 o 
   6   5   0     1016.45     1033.59      8.43 o 
   7   5   0       38.68       33.59      2.37 o 
   8   5   0        0.06        0.32      0.91 o 
   9   5   0        0.45        0.23      0.68 o 
  10   5   0       14.76       13.44      0.75 o 
  11   5   0       19.27       19.23      0.73 o 
  12   5   0       17.84       19.42      0.57 o 
  13   5   0       10.06       11.70      1.01 o 
   0   6   0       41.04       37.04      1.39 o 
   1   6   0      248.98      266.10     14.04 o 
   2   6   0     1825.50     1800.59      9.12 o 
   3   6   0      561.20      533.56      5.36 o 
   4   6   0      941.48      950.84      7.49 o 
   5   6   0      180.23      197.15      3.89 o 
   6   6   0       10.96       10.59      1.76 o 
   7   6   0        6.95        5.06      2.04 o 
   8   6   0       10.57       11.36      0.85 o 
   9   6   0        0.02        0.27      0.77 o 
  10   6   0        0.57        0.44      0.89 o 
  11   6   0        7.20        9.25      1.12 o 
  12   6   0       29.42       31.51      0.75 o 
  13   6   0        5.18        6.24      0.85 o 
   1   7   0     1013.74     1104.21     60.81 o 
   2   7   0      270.00      289.56     26.81 o 
   3   7   0      313.11      347.80      4.74 o 
   4   7   0       77.36       62.06      2.38 o 
   5   7   0       97.52      106.59      3.15 o 
   6   7   0       20.26       21.36      2.12 o 
   7   7   0       48.84       43.94      1.62 o 
   8   7   0       16.15       16.91      1.18 o 
   9   7   0       21.61       24.65      0.95 o 
  10   7   0        1.30        2.18      0.90 o 
  11   7   0        2.18        1.30      0.64 o 
  12   7   0        0.02       -0.14      0.60 o 
  13   7   0        0.11        0.57      0.59 o 
   0   8   0        3.66        3.78      1.29 o 
   1   8   0      183.67      179.40      3.51 o 
   2   8   0      189.19      179.79      3.61 o 
   3   8   0      147.80      165.80      3.67 o 
   4   8   0        0.70        0.25      1.39 o 
   5   8   0        8.94        7.91      1.84 o 
   6   8   0       51.95       51.61      1.61 o 
   7   8   0        9.99        9.25      1.58 o 
   8   8   0        8.33        7.83      1.54 o 
   9   8   0        8.00        7.10      0.99 o 
  10   8   0        6.43        5.64      1.25 o 
  11   8   0        1.62        1.95      0.77 o 
  12   8   0        4.88        6.49      0.65 o 
   1   9   0      417.48      437.29     23.69 o 
   2   9   0       17.89       18.68      1.84 o 
   3   9   0      243.76      240.13      4.61 o 
   4   9   0      161.29      146.40      3.83 o 
   5   9   0        8.06        8.57      1.28 o 
   6   9   0       43.77       37.06      1.92 o 
   7   9   0        0.00       -0.39      1.35 o 
   8   9   0       44.75       50.22      1.97 o 
   9   9   0        3.11        3.18      1.27 o 
  10   9   0        2.22        2.18      0.78 o 
  11   9   0        1.28        1.00      0.68 o 
   0  10   0       20.01       14.96      2.12 o 
   1  10   0      442.89      465.80     10.23 o 
   2  10   0       40.80       35.36      2.51 o 
   3  10   0        8.97        5.47      2.27 o 
   4  10   0       75.14       83.53      3.17 o 
   5  10   0      213.25      207.46      3.13 o 
   6  10   0       22.87       21.68      1.69 o 
   7  10   0        0.68        0.72      1.41 o 
   8  10   0       12.18        9.81      1.38 o 
   9  10   0        8.57        6.49      0.85 o 
  10  10   0        6.72        6.12      0.73 o 
  11  10   0        0.66        0.33      0.51 o 
   1  11   0       24.51       23.43      1.53 o 
   2  11   0      395.42      452.23      4.35 o 
   3  11   0      372.82      374.96     11.85 o 
   4  11   0       35.35       30.68      1.87 o 
   5  11   0        4.09        1.84      1.42 o 
   6  11   0      161.86      148.77      2.71 o 
   7  11   0        0.12       -0.03      1.26 o 
   8  11   0        5.97        4.72      0.85 o 
   9  11   0        0.02       -0.17      0.71 o 
  10  11   0        3.25        2.95      0.61 o 
   0  12   0      416.78      429.41      4.43 o 
   1  12   0       87.57       88.90      2.82 o 
   2  12   0        2.31        1.18      1.17 o 
   3  12   0      233.41      245.68      3.25 o 
   4  12   0      101.16       99.00      2.38 o 
   5  12   0       25.31       22.57      1.11 o 
   6  12   0       79.15       73.48      1.37 o 
   7  12   0        0.44        1.04      0.66 o 
   8  12   0        2.28        2.15      0.58 o 
   9  12   0        0.50        0.80      0.60 o 
   1  13   0       28.09       24.83      1.21 o 
   2  13   0        3.16        2.19      0.77 o 
   3  13   0        0.52        1.02      0.91 o 
   4  13   0        0.35        0.61      0.67 o 
   5  13   0        1.00        0.14      0.65 o 
   6  13   0        3.05        3.99      0.64 o 
   7  13   0        0.72        0.49      0.56 o 
   8  13   0        0.00        0.23      0.58 o 
   0  14   0       18.77       17.33      1.45 o 
   1  14   0        2.20        2.02      0.85 o 
   2  14   0        6.80        8.44      0.88 o 
   3  14   0        7.00        8.20      1.18 o 
   4  14   0        7.23        7.47      1.12 o 
   5  14   0        7.46        5.91      0.60 o 
   6  14   0        2.91        3.27      0.52 o 
   7  14   0        0.55        0.76      0.66 o 
   1  15   0        2.91        3.34      0.76 o 
   2  15   0        1.08        1.61      1.04 o 
   3  15   0        0.83        1.03      0.98 o 
   4  15   0        4.94        4.54      1.04 o 
   5  15   0        0.20       -0.17      0.83 o 
   0  16   0        1.94        0.65      0.81 o 
   1  16   0        0.26       -0.48      0.86 o 
   2  16   0        1.02        0.09      0.82 o 
   3  16   0       14.37       20.90      0.94 o 
   4  16   0        2.98        1.77      0.61 o 
 -14   1   1        1.20        0.52      0.62 o 
 -13   1   1        0.19       -0.29      0.51 o 
 -12   1   1        0.19       -0.07      0.56 o 
 -11   1   1       62.27       60.96      0.99 o 
 -10   1   1       58.72       56.51      1.02 o 
  -9   1   1      233.23      230.54      4.76 o 
  -8   1   1      170.79      169.72      2.47 o 
  -7   1   1       16.09       19.38      0.94 o 
  -6   1   1      474.96      460.35      2.33 o 
  -5   1   1     1200.79     1220.08     11.32 o 
  -4   1   1     1216.25     1114.80      7.69 o 
  -3   1   1      348.16      388.35      2.12 o 
  -2   1   1      496.33      457.10      1.43 o 
  -1   1   1     3610.74     3450.57     16.44 o 
   0   1   1     1438.04     1391.30      4.78 o 
   1   1   1       24.31       22.59      0.66 o 
   2   1   1    22926.86    23054.62     51.48 o 
   3   1   1       56.28       63.12      0.59 o 
   4   1   1     2179.73     2249.86     20.72 o 
   5   1   1      350.57      390.30      4.49 o 
   6   1   1       76.45       74.99      2.07 o 
   7   1   1        3.50        3.88      1.09 o 
   8   1   1       13.46       12.19      1.52 o 
   9   1   1       17.37       15.05      0.52 o 
  10   1   1       33.33       34.96      0.68 o 
  11   1   1       10.41       12.72      0.53 o 
  12   1   1       31.14       34.98      1.75 o 
  13   1   1       18.02       17.76      0.81 o 
 -14   2   1       10.94       12.92      0.70 o 
 -13   2   1        3.10        2.52      0.52 o 
 -12   2   1       55.56       53.34      1.03 o 
 -11   2   1       39.57       39.96      0.88 o 
 -10   2   1       15.36       16.98      0.77 o 
  -9   2   1      219.47      237.57      4.72 o 
  -8   2   1       18.14       13.20      1.11 o 
  -7   2   1      104.53      104.13      1.94 o 
  -6   2   1       20.49       29.75      1.16 o 
  -5   2   1        8.26        4.76      0.97 o 
  -4   2   1      547.97      555.00      3.40 o 
  -3   2   1     1704.29     1660.62      3.16 o 
  -2   2   1      310.04      313.23     10.08 o 
  -1   2   1     2861.25     2728.50     41.28 o 
   0   2   1     1799.92     1724.22      3.19 o 
   1   2   1      802.29      761.36      6.63 o 
   2   2   1      202.84      202.37      2.60 o 
   3   2   1     3763.90     3685.57     11.55 o 
   4   2   1      126.45      118.67      1.33 o 
   5   2   1       80.49       82.82      1.61 o 
   6   2   1        0.70        1.92      0.97 o 
   7   2   1       79.81       80.94      8.01 o 
   8   2   1       29.64       26.62      1.58 o 
   9   2   1       71.02       69.45      0.73 o 
  10   2   1       14.59       12.51      0.57 o 
  11   2   1       25.49       27.04      1.00 o 
  12   2   1        4.20        4.70      0.54 o 
  13   2   1        2.51        2.97      0.51 o 
 -14   3   1        0.94        0.51      0.44 o 
 -13   3   1        1.53        1.11      0.51 o 
 -12   3   1       21.87       16.47      0.82 o 
 -11   3   1       79.27       79.11      0.96 o 
 -10   3   1        0.56        0.70      0.62 o 
  -9   3   1       50.02       45.01      1.70 o 
  -8   3   1       75.33       79.38      3.95 o 
  -7   3   1       61.16       55.28      2.31 o 
  -6   3   1       42.27       41.86      1.98 o 
  -5   3   1      126.74      133.71      2.71 o 
  -4   3   1      174.21      157.68      2.61 o 
  -3   3   1       18.16       16.75      1.51 o 
  -2   3   1       91.11       81.79      1.28 o 
  -1   3   1        1.44        2.48      0.57 o 
   0   3   1      827.20      747.09      2.77 o 
   1   3   1      155.51      148.12      1.95 o 
   2   3   1     1918.32     1802.98      6.37 o 
   3   3   1      343.71      362.02      2.53 o 
   4   3   1      133.48      114.09      1.72 o 
   5   3   1      102.66      120.41      2.60 o 
   6   3   1        2.68        2.12      1.33 o 
   7   3   1       68.73       72.70      2.78 o 
   8   3   1        0.06        1.88      2.03 o 
   9   3   1        0.64        1.32      0.48 o 
  10   3   1       61.30       64.68      1.68 o 
  11   3   1        0.54        0.00      0.46 o 
  12   3   1       21.41       24.16      0.65 o 
  13   3   1       19.44       17.48      0.58 o 
 -14   4   1        0.33        1.60      0.72 o 
 -13   4   1       48.38       52.48      0.92 o 
 -12   4   1        4.12        3.65      0.69 o 
 -11   4   1       66.68       63.90      1.20 o 
 -10   4   1        7.32        7.32      0.67 o 
  -9   4   1       70.74       70.25      1.30 o 
  -8   4   1        3.33        2.21      1.34 o 
  -7   4   1      146.33      134.61      3.39 o 
  -6   4   1       23.12       22.19      1.87 o 
  -5   4   1      140.28      173.04      3.24 o 
  -4   4   1        1.19        4.44      1.09 o 
  -3   4   1      793.34      765.53     13.21 o 
  -2   4   1      129.74      127.13      2.31 o 
  -1   4   1      352.25      321.01      6.74 o 
   0   4   1     3010.28     2855.03      6.09 o 
   1   4   1      986.03      915.07      7.22 o 
   2   4   1      271.26      271.03      2.43 o 
   3   4   1      284.60      278.87      5.57 o 
   4   4   1       45.29       42.75      1.26 o 
   5   4   1       45.40       41.61      1.94 o 
   6   4   1        0.27        2.77      1.37 o 
   7   4   1      149.65      148.11      5.53 o 
   8   4   1       83.40       83.74      0.92 o 
   9   4   1       28.11       28.19      0.69 o 
  10   4   1       57.80       58.66      1.74 o 
  11   4   1        0.21       -0.31      0.51 o 
  12   4   1        1.25        2.13      0.51 o 
  13   4   1       17.16       14.73      0.59 o 
 -13   5   1       16.94       16.15      0.62 o 
 -12   5   1        6.17        7.01      0.69 o 
 -11   5   1       27.59       26.11      0.80 o 
 -10   5   1        6.68        7.21      0.64 o 
  -9   5   1       57.40       58.82      1.48 o 
  -8   5   1      129.76      141.55      3.96 o 
  -7   5   1       11.44       12.91      1.78 o 
  -6   5   1       11.55        9.18      1.73 o 
  -5   5   1      199.37      217.61      3.77 o 
  -4   5   1      288.36      295.22      4.05 o 
  -3   5   1      116.81      109.30      2.42 o 
  -2   5   1      400.98      387.09      3.63 o 
  -1   5   1      950.41      885.81      3.61 o 
   0   5   1      572.57      572.63      5.66 o 
   1   5   1      179.40      185.97      2.74 o 
   2   5   1       46.94       50.23      1.56 o 
   3   5   1      252.85      252.00      2.56 o 
   4   5   1        6.96        8.62      0.98 o 
   5   5   1        2.85        0.63      1.33 o 
   6   5   1      311.10      350.66      5.07 o 
   7   5   1        0.12        0.10      2.29 o 
   8   5   1        1.52        1.93      0.63 o 
   9   5   1       66.57       72.51      1.19 o 
  10   5   1        1.07        1.59      0.57 o 
  11   5   1        0.48        0.24      0.56 o 
  12   5   1        3.34        3.34      0.49 o 
  13   5   1        0.02        0.40      0.70 o 
 -13   6   1       16.76       18.55      1.09 o 
 -12   6   1        2.87        3.48      1.16 o 
 -11   6   1       42.21       43.30      2.75 o 
 -10   6   1       29.17       27.57      1.00 o 
  -9   6   1        2.42        2.75      1.05 o 
  -8   6   1       37.17       38.33      1.33 o 
  -7   6   1       35.09       34.84      2.22 o 
  -6   6   1        3.44        3.51      1.56 o 
  -5   6   1      965.05      958.05      8.04 o 
  -4   6   1      199.83      210.71      3.74 o 
  -3   6   1       74.62       75.85      2.31 o 
  -2   6   1      820.12      878.77     19.06 o 
  -1   6   1      423.15      487.12      3.02 o 
   0   6   1       92.88       78.11      1.93 o 
   1   6   1     1310.69     1497.08     74.59 o 
   2   6   1      291.60      319.96      6.95 o 
   3   6   1     1135.24     1145.43      8.92 o 
   4   6   1      298.94      307.73      4.48 o 
   5   6   1       16.95       15.97      1.86 o 
   6   6   1      242.72      251.36      4.64 o 
   7   6   1       46.87       48.15      1.54 o 
   8   6   1       43.52       46.26      0.95 o 
   9   6   1        5.64        6.82      0.80 o 
  10   6   1       39.23       43.57      1.41 o 
  11   6   1        9.42        8.93      1.16 o 
  12   6   1        1.91        2.27      0.66 o 
 -13   7   1        7.53        7.91      0.59 o 
 -12   7   1       20.01       20.42      0.89 o 
 -11   7   1        0.43       -0.22      0.82 o 
 -10   7   1       12.00       14.03      1.08 o 
  -9   7   1        1.20        0.46      0.79 o 
  -8   7   1       20.12       15.92      1.09 o 
  -7   7   1        3.51        3.83      1.22 o 
  -6   7   1      159.52      160.82      4.00 o 
  -5   7   1     1050.90      987.65      8.53 o 
  -4   7   1        8.90       12.99      1.68 o 
  -3   7   1       29.57       24.51      1.72 o 
  -2   7   1      111.03      114.71      8.39 o 
  -1   7   1        3.51        0.88      0.63 o 
   0   7   1        0.24        0.02      0.61 o 
   1   7   1        2.61        1.36      1.17 o 
   2   7   1      108.27      106.90      4.68 o 
   3   7   1       55.18       58.62      2.36 o 
   4   7   1      197.19      202.47      3.94 o 
   5   7   1       32.57       37.85      2.34 o 
   6   7   1        3.39        4.58      2.20 o 
   7   7   1      112.18      123.37      7.75 o 
   8   7   1        0.09        2.01      1.52 o 
   9   7   1        0.05       -0.02      0.91 o 
  10   7   1        9.81        8.35      0.90 o 
  11   7   1        2.85        2.32      1.01 o 
  12   7   1       10.56       10.88      0.60 o 
 -12   8   1        0.00       -0.18      0.94 o 
 -11   8   1       18.74       18.80      1.45 o 
 -10   8   1       11.03       11.39      0.78 o 
  -9   8   1        2.33        1.77      1.11 o 
  -8   8   1        5.82        4.44      1.04 o 
  -7   8   1       13.92       12.81      1.56 o 
  -6   8   1       97.66      117.62      2.71 o 
  -5   8   1      189.65      190.82      4.20 o 
  -4   8   1       76.52       75.09      2.76 o 
  -3   8   1       67.15       77.57      6.37 o 
  -2   8   1        7.95        6.53      1.74 o 
  -1   8   1        9.38       11.74      1.03 o 
   0   8   1        7.51        8.77      0.93 o 
   1   8   1       43.74       43.56      4.51 o 
   2   8   1        4.44        5.27      1.03 o 
   3   8   1      415.10      404.79      5.51 o 
   4   8   1        8.67       10.42      1.65 o 
   5   8   1       55.86       51.31      2.63 o 
   6   8   1       74.21       73.14      1.82 o 
   7   8   1      170.87      166.71      2.97 o 
   8   8   1       47.20       42.27      1.97 o 
   9   8   1        1.42        0.33      0.89 o 
  10   8   1        0.06       -0.31      0.80 o 
  11   8   1        3.08        3.01      0.70 o 
  12   8   1        8.01        5.24      0.71 o 
 -12   9   1        2.09        3.36      0.57 o 
 -11   9   1       49.00       53.32      1.24 o 
 -10   9   1        8.69        6.26      1.22 o 
  -9   9   1        6.33        4.19      1.07 o 
  -8   9   1        0.62       -0.89      1.43 o 
  -7   9   1        0.49        0.12      1.27 o 
  -6   9   1        1.60        1.64      1.47 o 
  -5   9   1       66.80       62.84      1.63 o 
  -4   9   1        5.25        1.57      1.90 o 
  -3   9   1       82.65       77.71      2.85 o 
  -2   9   1      136.10      134.53      3.50 o 
  -1   9   1       49.50       54.55      1.65 o 
   0   9   1       26.01       33.36      1.50 o 
   1   9   1       13.36       15.82      1.25 o 
   2   9   1        2.98        1.38      1.49 o 
   3   9   1       64.10       62.92      2.81 o 
   4   9   1      152.01      148.99      3.94 o 
   5   9   1       33.48       36.29      1.52 o 
   6   9   1       70.92       71.61      2.18 o 
   7   9   1      138.84      143.83      2.75 o 
   8   9   1        2.87        2.74      0.93 o 
   9   9   1        0.06        0.31      0.81 o 
  10   9   1        1.26        0.91      0.61 o 
  11   9   1        0.41       -0.27      0.58 o 
 -11  10   1       12.93       13.41      0.91 o 
 -10  10   1        6.06        5.50      0.77 o 
  -9  10   1        0.70        1.57      1.23 o 
  -8  10   1       18.90       18.53      1.51 o 
  -7  10   1       32.48       24.25      1.70 o 
  -6  10   1       10.24       10.54      1.55 o 
  -5  10   1       27.10       26.46      1.70 o 
  -4  10   1      149.23      135.53      4.04 o 
  -3  10   1      169.15      167.94      4.20 o 
  -2  10   1     1102.34     1117.40      9.66 o 
  -1  10   1       17.32       14.16      1.57 o 
   0  10   1       91.99       80.89      3.13 o 
   1  10   1       77.18       82.45      3.26 o 
   2  10   1        7.92        8.56      2.12 o 
   3  10   1       29.34       28.72      2.46 o 
   4  10   1      335.09      339.88      3.85 o 
   5  10   1      160.32      155.18      2.85 o 
   6  10   1       56.40       52.54      2.10 o 
   7  10   1        0.00       -0.47      1.38 o 
   8  10   1       15.52       14.08      0.97 o 
   9  10   1        1.80        2.48      0.63 o 
  10  10   1        0.05       -0.39      0.61 o 
 -11  11   1        0.04        0.00      0.68 o 
 -10  11   1        4.95        4.02      0.71 o 
  -9  11   1        0.00        0.39      0.74 o 
  -8  11   1       66.44       61.11      1.89 o 
  -7  11   1        4.90        5.34      1.33 o 
  -6  11   1        0.04       -0.14      1.41 o 
  -5  11   1        7.87        7.89      1.56 o 
  -4  11   1       79.90       81.45      2.25 o 
  -3  11   1       58.80       60.33      2.25 o 
  -2  11   1      475.21      499.56      4.66 o 
  -1  11   1      359.44      408.40      3.47 o 
   0  11   1     1129.93     1162.47      7.57 o 
   1  11   1      815.36      898.24     24.61 o 
   2  11   1      281.66      280.94      2.52 o 
   3  11   1      165.18      169.23      2.87 o 
   4  11   1       46.05       47.68      3.15 o 
   5  11   1       14.04        6.56      0.88 o 
   6  11   1        0.52       -0.31      0.77 o 
   7  11   1        7.27        6.29      0.74 o 
   8  11   1       19.25       18.06      1.24 o 
   9  11   1        3.92        3.32      0.70 o 
  10  11   1        0.01       -0.30      0.74 o 
 -10  12   1        0.12        0.18      0.49 o 
  -9  12   1        9.96       11.54      0.77 o 
  -8  12   1       11.20       12.81      0.71 o 
  -7  12   1       32.33       32.00      1.09 o 
  -6  12   1        0.99        0.19      0.86 o 
  -5  12   1       40.42       39.17      2.19 o 
  -4  12   1       10.11       10.76      1.57 o 
  -3  12   1      169.67      196.98      2.96 o 
  -2  12   1        0.04       -0.65      1.56 o 
  -1  12   1       78.00       77.90      2.39 o 
   0  12   1      118.27      132.76      2.55 o 
   1  12   1       70.45       72.61      4.49 o 
   2  12   1      212.01      200.96      2.88 o 
   3  12   1       10.17        6.87      1.09 o 
   4  12   1        8.63        9.52      0.86 o 
   5  12   1        6.48        7.21      1.03 o 
   6  12   1        6.28        6.12      0.73 o 
   7  12   1        3.76        3.51      0.63 o 
   8  12   1        1.32        0.76      0.65 o 
   9  12   1        2.67        2.92      0.80 o 
  -9  13   1       11.67       12.97      0.77 o 
  -8  13   1        3.78        5.39      0.54 o 
  -7  13   1        0.29        0.90      0.57 o 
  -6  13   1        5.87        4.84      0.66 o 
  -5  13   1        0.40        0.70      0.83 o 
  -4  13   1        8.22        9.32      0.96 o 
  -3  13   1       34.97       35.27      1.41 o 
  -2  13   1        4.64        4.37      0.97 o 
  -1  13   1      106.65      107.48      1.75 o 
   0  13   1       30.88       30.11      1.25 o 
   1  13   1        1.54        2.52      0.98 o 
   2  13   1       15.56       15.15      1.49 o 
   3  13   1      104.93      103.62      1.66 o 
   4  13   1        1.69        3.20      0.85 o 
   5  13   1        0.21       -0.06      0.79 o 
   6  13   1        0.07       -0.18      0.72 o 
   7  13   1        0.01       -0.26      0.63 o 
   8  13   1        1.06        1.75      0.75 o 
  -7  14   1        4.08        4.60      0.61 o 
  -6  14   1       14.57       15.51      0.79 o 
  -5  14   1        0.03        0.38      0.72 o 
  -4  14   1       22.13       23.61      1.96 o 
  -3  14   1        7.43        7.02      0.88 o 
  -2  14   1       24.40       23.29      0.84 o 
  -1  14   1        9.38        7.60      0.75 o 
   0  14   1        1.16        0.93      0.84 o 
   1  14   1        0.01        0.32      0.78 o 
   2  14   1        4.90        4.38      1.17 o 
   3  14   1       36.20       30.02      1.44 o 
   4  14   1       11.79       11.86      0.77 o 
   5  14   1        1.91        1.58      0.67 o 
   6  14   1        7.68        7.91      0.63 o 
  -6  15   1        6.67        7.75      0.82 o 
  -5  15   1        3.54        3.99      0.71 o 
  -4  15   1        2.38        4.39      0.66 o 
  -3  15   1        0.47        0.19      0.69 o 
  -2  15   1        2.58        3.19      0.59 o 
  -1  15   1       19.07       20.26      0.89 o 
   0  15   1       14.50       17.16      0.85 o 
   1  15   1        3.37        5.11      1.09 o 
   2  15   1        1.15        1.58      1.06 o 
   3  15   1       67.21       74.52      1.62 o 
   4  15   1        2.55        4.01      0.95 o 
   5  15   1        6.22        8.16      0.82 o 
  -4  16   1        2.81        3.32      0.69 o 
  -3  16   1        4.62        5.41      0.81 o 
  -2  16   1        9.76        9.47      0.91 o 
  -1  16   1        8.57        8.16      0.70 o 
   0  16   1        6.73        8.72      0.92 o 
   1  16   1        8.92        9.98      0.93 o 
   2  16   1        3.16        4.44      0.86 o 
   3  16   1        4.89        3.79      0.73 o 
 -15   0   2        0.40        0.69      0.61 o 
 -14   0   2        6.74        6.39      1.00 o 
 -13   0   2        2.42        2.13      0.73 o 
 -12   0   2       11.91       12.75      0.94 o 
 -11   0   2       18.78       16.94      1.49 o 
 -10   0   2      173.37      195.20      2.18 o 
  -9   0   2       95.62      104.07      3.36 o 
  -8   0   2       12.43       14.61      1.25 o 
  -7   0   2      501.97      550.61     14.81 o 
  -6   0   2      410.57      438.94      5.09 o 
  -5   0   2     1136.24     1186.25      4.48 o 
  -4   0   2     8265.29     7908.35     12.13 o 
  -3   0   2    30138.76    27940.84    104.06 o 
  -2   0   2      954.08      838.97      3.89 o 
  -1   0   2      346.45      350.70      2.12 o 
   0   0   2        9.53       10.38      0.49 o 
   2   0   2    26979.65    26402.75     60.12 o 
   3   0   2     1868.27     1953.49      5.28 o 
   4   0   2       71.15       57.71      1.41 o 
   5   0   2      303.93      274.03      4.33 o 
   6   0   2     1127.74     1109.14      8.99 o 
   7   0   2       17.27       18.87      1.96 o 
   8   0   2       81.05       83.68      1.18 o 
   9   0   2        1.07        1.10      0.49 o 
  10   0   2        0.04       -0.35      0.67 o 
  11   0   2        2.95        2.90      0.75 o 
  12   0   2        1.20        1.05      0.67 o 
  13   0   2        0.03       -0.02      0.74 o 
 -15   1   2        5.80        4.36      0.44 o 
 -14   1   2        1.20        0.49      0.53 o 
 -13   1   2        4.87        3.83      0.55 o 
 -12   1   2        0.02       -0.57      0.57 o 
 -11   1   2       19.89       16.56      0.77 o 
 -10   1   2        7.34        6.11      0.65 o 
  -9   1   2        3.07        0.83      1.24 o 
  -8   1   2        0.08        0.94      0.77 o 
  -7   1   2      627.55      649.93      3.52 o 
  -6   1   2     1051.62     1112.77      4.13 o 
  -5   1   2      704.27      669.17      5.09 o 
  -4   1   2     6037.22     5824.31      8.24 o 
  -3   1   2      200.71      213.07      1.30 o 
  -2   1   2    10197.26     9312.74     77.45 o 
  -1   1   2      848.29      879.66      2.49 o 
   0   1   2     7278.57     6995.52     21.45 o 
   1   1   2     6012.59     6052.15     82.06 o 
   2   1   2    20087.11    19124.91     57.31 o 
   3   1   2      486.73      451.60      5.46 o 
   4   1   2      968.42     1081.33     23.71 o 
   5   1   2     2145.80     2170.47     17.56 o 
   6   1   2        0.00       -0.41      1.09 o 
   7   1   2       41.15       42.42      1.71 o 
   8   1   2        0.65        0.64      0.39 o 
   9   1   2        9.10        8.65      0.42 o 
  10   1   2       11.90       11.81      0.54 o 
  11   1   2        0.27        0.04      0.46 o 
  12   1   2        4.64        4.38      0.42 o 
  13   1   2        0.57        1.16      0.54 o 
 -14   2   2        0.12        0.49      0.44 o 
 -13   2   2        4.59        3.57      0.54 o 
 -12   2   2       20.28       16.86      0.73 o 
 -11   2   2       12.13       10.55      0.69 o 
 -10   2   2        5.15        3.45      0.67 o 
  -9   2   2      276.89      295.94      6.54 o 
  -8   2   2       75.20       78.27      1.96 o 
  -7   2   2      451.56      445.69      3.68 o 
  -6   2   2      595.44      602.65      7.41 o 
  -5   2   2      550.91      531.10      2.58 o 
  -4   2   2       40.65       37.14      0.72 o 
  -3   2   2      909.59      912.30     17.01 o 
  -2   2   2      115.13      108.75      5.09 o 
  -1   2   2        0.35        7.12      2.46 o 
   0   2   2     4792.47     4485.47     32.04 o 
   1   2   2     4741.28     4500.97      8.51 o 
   2   2   2     1293.75     1269.54      6.53 o 
   3   2   2     1521.00     1553.90      6.41 o 
   4   2   2      793.21      792.01      4.42 o 
   5   2   2       13.76       11.84      1.33 o 
   6   2   2      161.39      144.35      2.53 o 
   7   2   2      118.16      125.82      2.56 o 
   8   2   2        0.84        0.89      0.41 o 
   9   2   2        0.18        0.21      0.50 o 
  10   2   2        0.44        0.24      0.44 o 
  11   2   2        2.57        2.11      0.49 o 
  12   2   2       25.51       29.08      0.60 o 
  13   2   2        1.42        2.33      0.51 o 
 -14   3   2       14.21       13.67      0.59 o 
 -13   3   2        4.37        4.65      0.64 o 
 -12   3   2        3.84        4.74      0.62 o 
 -11   3   2       11.65        9.65      0.95 o 
 -10   3   2       12.53       12.24      0.96 o 
  -9   3   2       48.32       47.13      2.39 o 
  -8   3   2        6.39        7.63      1.19 o 
  -7   3   2       12.18       18.74      1.85 o 
  -6   3   2      947.41      927.97      7.21 o 
  -5   3   2      294.01      274.02      3.72 o 
  -4   3   2      294.77      300.20      4.82 o 
  -3   3   2      153.75      164.65      1.44 o 
  -2   3   2      197.35      195.26      5.21 o 
  -1   3   2       13.02       11.71      0.59 o 
   0   3   2     1403.18     1321.63      5.00 o 
   1   3   2       47.83       48.39      1.02 o 
   2   3   2     3525.81     3441.21     22.87 o 
   3   3   2      636.84      647.06      5.27 o 
   4   3   2      359.18      379.67      2.94 o 
   5   3   2       25.00       28.53      1.20 o 
   6   3   2      208.94      189.03      3.91 o 
   7   3   2       38.76       39.28      2.49 o 
   8   3   2       12.36       13.10      0.51 o 
   9   3   2       22.60       15.91      0.61 o 
  10   3   2       10.61        7.23      0.53 o 
  11   3   2        0.24        0.92      0.47 o 
  12   3   2        0.03        0.23      0.46 o 
 -14   4   2        9.22       12.88      0.92 o 
 -13   4   2       12.58       13.26      1.07 o 
 -12   4   2        1.08        1.76      0.62 o 
 -11   4   2        8.19        8.35      0.67 o 
 -10   4   2        4.92        4.43      1.15 o 
  -9   4   2       78.24       74.29      1.33 o 
  -8   4   2      251.40      255.24      4.84 o 
  -7   4   2      376.04      368.98      5.31 o 
  -6   4   2      108.45       97.08      2.80 o 
  -5   4   2      948.97      924.08      7.11 o 
  -4   4   2      965.81     1069.51     25.19 o 
  -3   4   2     1052.71     1079.64     25.55 o 
  -2   4   2      360.37      373.30      3.35 o 
  -1   4   2      532.28      533.06      2.69 o 
   0   4   2      219.77      225.57      1.89 o 
   1   4   2     1156.73     1149.43      7.64 o 
   2   4   2      160.58      160.54      1.89 o 
   3   4   2      629.75      642.06      3.78 o 
   4   4   2      442.35      492.69      6.54 o 
   5   4   2      111.05      129.47      2.61 o 
   6   4   2       25.34       28.21      1.82 o 
   7   4   2        7.85        8.92      2.04 o 
   8   4   2      113.82      121.38      0.95 o 
   9   4   2       20.82       18.47      0.62 o 
  10   4   2       44.17       51.42      0.74 o 
  11   4   2       45.07       45.02      0.79 o 
  12   4   2       10.26       10.75      0.50 o 
 -14   5   2        6.35        5.43      0.83 o 
 -13   5   2        0.38        0.46      0.55 o 
 -12   5   2        3.92        4.15      0.63 o 
 -11   5   2        2.22        2.12      0.64 o 
 -10   5   2        0.14        2.71      0.87 o 
  -9   5   2      378.33      383.27      2.94 o 
  -8   5   2       46.20       44.54      2.74 o 
  -7   5   2       24.08       23.16      2.09 o 
  -6   5   2       48.86       37.51      2.19 o 
  -5   5   2       12.02       19.92      1.68 o 
  -4   5   2      167.72      134.91      2.88 o 
  -3   5   2      563.57      605.07     21.38 o 
  -2   5   2      911.97      967.50      8.45 o 
  -1   5   2      890.11      922.52      4.49 o 
   0   5   2       37.94       54.61      0.93 o 
   1   5   2      214.70      250.83      2.40 o 
   2   5   2     1455.29     1461.83     10.78 o 
   3   5   2      126.89      127.19      1.96 o 
   4   5   2        0.94        3.98      3.48 o 
   5   5   2        5.83        7.74      1.14 o 
   6   5   2      131.19      149.44      3.65 o 
   7   5   2       30.58       35.47      0.80 o 
   8   5   2       12.60       11.28      0.55 o 
   9   5   2       33.84       35.84      0.79 o 
  10   5   2        2.44        1.50      0.54 o 
  11   5   2       47.77       52.32      0.90 o 
  12   5   2        3.31        4.52      0.60 o 
 -14   6   2        1.27        0.67      0.62 o 
 -13   6   2       23.09       23.39      1.17 o 
 -12   6   2        6.26        5.59      0.90 o 
 -11   6   2       32.12       32.47      1.01 o 
 -10   6   2       73.84       75.62      1.63 o 
  -9   6   2        2.12        1.23      1.06 o 
  -8   6   2        0.59        2.24      0.92 o 
  -7   6   2       87.47       82.07      3.10 o 
  -6   6   2      522.21      504.39      6.36 o 
  -5   6   2      271.57      294.71      4.70 o 
  -4   6   2       32.14       31.89      1.84 o 
  -3   6   2     1838.54     2132.91     44.82 o 
  -2   6   2     1177.10     1299.60      4.93 o 
  -1   6   2      135.67      136.50      2.01 o 
   0   6   2       39.94       36.19      1.16 o 
   1   6   2      196.66      248.45     13.69 o 
   2   6   2      246.85      254.37      2.75 o 
   3   6   2      254.16      279.84      7.08 o 
   4   6   2       10.87       10.48      1.12 o 
   5   6   2        1.64        0.05      1.70 o 
   6   6   2       19.36       20.27      2.42 o 
   7   6   2        7.60        6.55      0.83 o 
   8   6   2      139.77      161.69      1.94 o 
   9   6   2       22.98       22.60      0.79 o 
  10   6   2       26.55       23.93      2.35 o 
  11   6   2        0.36        0.20      0.69 o 
  12   6   2        0.43        0.15      0.49 o 
 -13   7   2       28.25       32.03      0.79 o 
 -12   7   2        0.17        0.10      0.80 o 
 -11   7   2        0.63        1.13      0.75 o 
 -10   7   2       26.72       26.83      1.26 o 
  -9   7   2        2.00        0.46      1.01 o 
  -8   7   2        0.14       -0.40      0.95 o 
  -7   7   2       19.54       20.03      2.17 o 
  -6   7   2        3.29        2.05      1.68 o 
  -5   7   2      135.51      134.74      3.52 o 
  -4   7   2       65.26       68.77      2.50 o 
  -3   7   2      302.01      334.31      4.61 o 
  -2   7   2     1941.90     2146.97      6.89 o 
  -1   7   2       94.75      107.59      1.91 o 
   0   7   2      221.99      252.85      2.68 o 
   1   7   2      509.14      544.08     28.23 o 
   2   7   2      123.55      120.55      2.14 o 
   3   7   2       63.46       59.00      1.71 o 
   4   7   2        0.15       -0.24      1.09 o 
   5   7   2      328.25      345.14      5.39 o 
   6   7   2      134.20      145.16      2.85 o 
   7   7   2      122.58      134.19      1.99 o 
   8   7   2      163.37      170.22      4.39 o 
   9   7   2       33.05       33.92      1.41 o 
  10   7   2       14.05       13.97      1.18 o 
  11   7   2        0.49        0.74      0.65 o 
 -13   8   2        5.13        6.57      0.79 o 
 -12   8   2        0.06        1.39      0.68 o 
 -11   8   2       42.40       48.52      1.18 o 
 -10   8   2       13.59       12.71      1.02 o 
  -9   8   2       13.51       12.08      1.13 o 
  -8   8   2        0.31       -0.67      1.00 o 
  -7   8   2       38.68       38.29      1.20 o 
  -6   8   2        7.48        8.75      2.07 o 
  -5   8   2       10.87        8.24      1.86 o 
  -4   8   2        1.55        1.87      1.54 o 
  -3   8   2      296.58      334.01      6.54 o 
  -2   8   2        0.08        1.04      0.97 o 
  -1   8   2       60.99       67.92      1.47 o 
   0   8   2       57.33       49.91      2.33 o 
   1   8   2      296.96      262.57      3.13 o 
   2   8   2       69.68       59.03      1.78 o 
   3   8   2       24.60       23.97      1.97 o 
   4   8   2        1.64        1.33      1.97 o 
   5   8   2       11.07       11.77      1.43 o 
   6   8   2        1.10        1.23      1.48 o 
   7   8   2        6.22        5.91      0.85 o 
   8   8   2       16.31       18.57      0.97 o 
   9   8   2        3.55        3.48      0.71 o 
  10   8   2        4.27        4.60      0.80 o 
  11   8   2        2.13        1.35      1.00 o 
 -12   9   2       15.79       18.22      0.73 o 
 -11   9   2        4.83        6.11      1.10 o 
 -10   9   2        1.01        2.56      0.88 o 
  -9   9   2       18.36       19.58      1.12 o 
  -8   9   2       29.46       23.97      1.32 o 
  -7   9   2        4.00        2.97      1.35 o 
  -6   9   2        0.00        0.82      1.41 o 
  -5   9   2       83.10       79.90      3.27 o 
  -4   9   2       37.19       35.95      5.17 o 
  -3   9   2      659.06      686.15     34.48 o 
  -2   9   2      319.88      339.53      9.39 o 
  -1   9   2      288.82      315.47      7.97 o 
   0   9   2        6.49        9.27      2.04 o 
   1   9   2        4.89        5.33      1.59 o 
   2   9   2      120.07      118.72      3.41 o 
   3   9   2      126.69      114.85      3.50 o 
   4   9   2        0.07       -0.30      2.57 o 
   5   9   2       38.19       44.27      1.34 o 
   6   9   2      106.63      114.96      1.72 o 
   7   9   2       45.38       48.31      1.10 o 
   8   9   2        3.13        3.46      0.70 o 
   9   9   2        6.08        5.20      0.69 o 
  10   9   2        1.62        1.59      0.66 o 
 -12  10   2       12.66       13.10      0.79 o 
 -11  10   2        8.03        8.51      0.69 o 
 -10  10   2        1.12        1.58      1.08 o 
  -9  10   2       44.92       41.53      1.70 o 
  -8  10   2       15.47       14.18      1.47 o 
  -7  10   2       67.88       59.08      2.11 o 
  -6  10   2       21.41       19.78      1.57 o 
  -5  10   2       11.35       13.23      1.50 o 
  -4  10   2       93.38      105.63      4.71 o 
  -3  10   2      253.47      259.55      7.58 o 
  -2  10   2       12.35       11.94      2.50 o 
  -1  10   2        0.46        4.53      2.63 o 
   0  10   2      151.41      153.58      4.07 o 
   1  10   2      413.68      421.55     17.70 o 
   2  10   2       48.85       49.00      1.22 o 
   3  10   2        2.61        1.22      1.04 o 
   4  10   2       40.30       41.54      1.54 o 
   5  10   2      176.11      187.42      2.97 o 
   6  10   2       18.34       17.67      1.14 o 
   7  10   2        6.25        5.96      0.66 o 
   8  10   2        0.47        0.46      0.64 o 
   9  10   2        0.75        0.76      0.68 o 
  10  10   2        3.87        3.64      0.82 o 
 -11  11   2        0.45        0.27      0.55 o 
 -10  11   2        4.28        3.96      0.99 o 
  -9  11   2       36.95       34.00      1.49 o 
  -8  11   2       33.48       32.29      1.59 o 
  -7  11   2       22.61       21.77      1.56 o 
  -6  11   2       66.74       63.52      2.12 o 
  -5  11   2      174.07      155.66      2.83 o 
  -4  11   2       41.00       49.51      2.02 o 
  -3  11   2        0.06       -1.64      1.64 o 
  -2  11   2       15.04       18.68      1.79 o 
  -1  11   2      250.06      247.41      3.64 o 
   0  11   2      637.98      660.18      5.47 o 
   1  11   2       43.72       33.12      3.24 o 
   2  11   2        4.22        5.54      1.14 o 
   3  11   2      170.54      154.11      3.55 o 
   4  11   2       61.39       54.22      1.48 o 
   5  11   2       16.42        9.65      1.06 o 
   6  11   2        3.30        1.70      0.84 o 
   7  11   2        0.85        1.45      0.87 o 
   8  11   2       47.48       51.52      1.58 o 
   9  11   2        0.11        0.85      0.86 o 
 -10  12   2        0.16       -0.04      0.55 o 
  -9  12   2        0.18        0.28      0.55 o 
  -8  12   2        1.30        0.62      1.07 o 
  -7  12   2        2.69        4.93      1.18 o 
  -6  12   2       74.17       72.70      1.99 o 
  -5  12   2       15.37       10.69      1.44 o 
  -4  12   2        0.26        0.52      1.21 o 
  -3  12   2       23.42       22.42      1.65 o 
  -2  12   2        0.01        0.22      1.50 o 
  -1  12   2       48.63       46.44      2.17 o 
   0  12   2       91.05       85.59      4.08 o 
   1  12   2      222.64      213.85      4.33 o 
   2  12   2      483.36      443.55      3.01 o 
   3  12   2      116.43      103.02      1.69 o 
   4  12   2        5.36        3.43      1.17 o 
   5  12   2        0.54        0.17      0.85 o 
   6  12   2        2.48        1.91      0.78 o 
   7  12   2        0.66        0.70      1.04 o 
   8  12   2        0.00       -0.41      0.88 o 
  -9  13   2        1.27        0.92      0.51 o 
  -8  13   2       13.50       13.29      0.61 o 
  -7  13   2        2.92        1.76      0.60 o 
  -6  13   2       11.19        7.45      1.20 o 
  -5  13   2        6.51        4.89      1.25 o 
  -4  13   2       35.65       35.65      3.48 o 
  -3  13   2        4.14        2.91      1.36 o 
  -2  13   2       51.22       58.34      1.39 o 
  -1  13   2       70.27       65.85      1.45 o 
   0  13   2        0.55        0.80      0.91 o 
   1  13   2        3.35        1.96      1.32 o 
   2  13   2        0.29       -0.32      0.84 o 
   3  13   2       14.91       18.81      0.99 o 
   4  13   2        3.20        4.65      1.05 o 
   5  13   2        4.88        5.55      0.81 o 
   6  13   2        1.27        1.03      0.67 o 
   7  13   2        0.08       -0.06      0.84 o 
  -8  14   2        4.48        2.85      0.48 o 
  -7  14   2        2.11        3.34      0.86 o 
  -6  14   2        1.13        0.50      0.66 o 
  -5  14   2        5.06        7.59      0.96 o 
  -4  14   2        0.96        1.31      0.77 o 
  -3  14   2       14.35       15.06      0.75 o 
  -2  14   2        0.23        0.64      0.67 o 
  -1  14   2        4.75        5.56      0.86 o 
   0  14   2        0.28       -0.32      0.78 o 
   1  14   2       19.25       17.83      1.35 o 
   2  14   2        1.42        1.05      1.07 o 
   3  14   2        0.32        1.16      0.69 o 
   4  14   2        0.12        1.02      0.67 o 
   5  14   2       25.26       24.89      0.90 o 
   6  14   2        1.78        2.29      0.75 o 
  -6  15   2        1.49        1.69      0.79 o 
  -5  15   2        0.86       -0.09      0.60 o 
  -4  15   2        3.43        3.33      0.69 o 
  -3  15   2        0.01       -0.17      0.56 o 
  -2  15   2        9.96       13.38      0.66 o 
  -1  15   2        2.27        1.28      0.58 o 
   0  15   2        1.50        1.61      0.72 o 
   1  15   2        6.97        7.17      1.10 o 
   2  15   2        2.69        3.23      0.97 o 
   3  15   2        1.82        3.19      0.94 o 
   4  15   2        9.37       11.79      0.92 o 
  -3  16   2        0.62       -0.10      0.73 o 
  -1  16   2        0.27       -0.81      0.81 o 
   0  16   2        0.67        1.98      0.83 o 
   1  16   2        0.27       -0.04      0.81 o 
   2  16   2        1.05        0.70      0.71 o 
 -15   1   3       18.38       19.48      0.62 o 
 -14   1   3        0.34        0.63      0.46 o 
 -13   1   3        1.03        0.68      0.54 o 
 -12   1   3        4.33        3.23      0.72 o 
 -11   1   3        2.75        1.20      0.67 o 
 -10   1   3        0.86        0.44      0.67 o 
  -9   1   3        7.78        8.12      1.33 o 
  -8   1   3      118.98       95.22      2.12 o 
  -7   1   3     2181.29     2216.56      9.08 o 
  -6   1   3      814.20      823.94      4.75 o 
  -5   1   3      452.33      440.58      3.21 o 
  -4   1   3       72.61       80.19      3.80 o 
  -3   1   3      985.88      938.05      7.39 o 
  -2   1   3      194.43      206.21      6.42 o 
  -1   1   3     1222.45     1251.27      7.80 o 
   0   1   3      822.33      750.08      2.37 o 
   1   1   3     2529.93     2420.87      6.62 o 
   2   1   3     1139.45     1128.35      3.30 o 
   3   1   3     1543.51     1600.66      6.82 o 
   4   1   3      986.61     1038.37      9.26 o 
   5   1   3      629.47      642.67      7.03 o 
   6   1   3       14.52       17.12      1.42 o 
   7   1   3        8.96        7.71      1.38 o 
   8   1   3        6.53        7.01      0.43 o 
   9   1   3       21.72       18.64      0.52 o 
  10   1   3        0.49        0.40      0.48 o 
  11   1   3        1.25        0.57      0.44 o 
  12   1   3        0.01        0.18      0.40 o 
 -15   2   3        0.17        1.01      0.55 o 
 -14   2   3        0.29        1.19      0.55 o 
 -13   2   3       40.85       38.91      0.77 o 
 -12   2   3       13.18       13.86      0.74 o 
 -11   2   3       25.07       23.69      0.76 o 
 -10   2   3       15.54       12.99      0.79 o 
  -9   2   3       94.38      105.24      3.39 o 
  -8   2   3      267.18      304.86      9.63 o 
  -7   2   3      176.24      173.60      3.71 o 
  -6   2   3       15.99       14.69      0.77 o 
  -5   2   3     1462.24     1495.72      4.97 o 
  -4   2   3     1830.48     1810.70     20.73 o 
  -3   2   3      944.86      912.48      3.57 o 
  -2   2   3        0.42        0.68      0.52 o 
  -1   2   3       62.30       66.51      0.94 o 
   0   2   3      451.83      455.46      5.24 o 
   1   2   3        2.91        3.32      1.07 o 
   2   2   3      752.47      723.16      3.14 o 
   3   2   3        7.44        4.58      0.49 o 
   4   2   3     2240.57     2083.94     11.08 o 
   5   2   3      235.66      252.61      3.21 o 
   6   2   3      125.81      122.19      2.54 o 
   7   2   3      187.01      193.17      1.46 o 
   8   2   3        0.07       -0.43      0.43 o 
   9   2   3        3.85        4.14      0.44 o 
  10   2   3        1.20        1.20      0.50 o 
  11   2   3       20.87       19.22      0.54 o 
  12   2   3        1.55        0.53      0.50 o 
 -14   3   3       19.52       18.17      0.65 o 
 -13   3   3        0.00        0.85      0.62 o 
 -12   3   3       26.04       29.49      1.17 o 
 -11   3   3        7.87        6.08      0.91 o 
 -10   3   3      309.17      305.45      4.17 o 
  -9   3   3       15.79       16.96      2.18 o 
  -8   3   3       91.25      104.42      2.32 o 
  -7   3   3       38.03       33.66      2.13 o 
  -6   3   3       30.20       31.68      1.93 o 
  -5   3   3      228.31      242.51      7.66 o 
  -4   3   3      572.11      574.52     10.00 o 
  -3   3   3      604.30      571.89      8.66 o 
  -2   3   3      680.25      696.98      4.41 o 
  -1   3   3      240.67      237.09      1.75 o 
   0   3   3      943.51      930.60      8.90 o 
   1   3   3      696.96      664.36      3.55 o 
   2   3   3      671.98      694.65     10.66 o 
   3   3   3      521.83      524.47     16.11 o 
   4   3   3       61.65       68.44      1.72 o 
   5   3   3      394.57      404.02     21.52 o 
   6   3   3      106.95      113.32      7.56 o 
   7   3   3       86.83       92.79      0.73 o 
   8   3   3        4.95        4.84      0.48 o 
   9   3   3        5.65        4.00      0.52 o 
  10   3   3        0.16        0.73      0.45 o 
  11   3   3       13.30       13.60      0.51 o 
  12   3   3        0.28        0.51      0.72 o 
 -14   4   3        7.27        9.31      0.54 o 
 -13   4   3        1.31        1.39      0.62 o 
 -12   4   3       24.75       23.34      0.71 o 
 -11   4   3       17.25       19.26      1.03 o 
 -10   4   3       14.20       13.37      1.04 o 
  -9   4   3       59.80       70.76      1.40 o 
  -8   4   3        0.87        0.03      1.71 o 
  -7   4   3       20.86       20.42      1.91 o 
  -6   4   3       42.52       43.54      2.08 o 
  -5   4   3      583.86      570.70      5.66 o 
  -4   4   3      454.54      486.19      4.24 o 
  -3   4   3     1393.28     1367.11      4.76 o 
  -2   4   3        5.39       14.84      0.79 o 
  -1   4   3      320.81      331.71      3.00 o 
   0   4   3      193.40      204.83      4.52 o 
   1   4   3      964.79      967.53      5.87 o 
   2   4   3      301.86      290.66      6.45 o 
   3   4   3      389.07      422.73      5.96 o 
   4   4   3      556.58      551.32     28.41 o 
   5   4   3      203.18      212.67      6.26 o 
   6   4   3       21.22       19.73      2.22 o 
   7   4   3        0.20       -0.08      0.63 o 
   8   4   3      146.83      153.25      1.06 o 
   9   4   3        1.93        2.13      0.51 o 
  10   4   3       66.88       69.05      0.82 o 
  11   4   3        0.59        0.10      0.48 o 
  12   4   3        0.11       -0.06      0.63 o 
 -14   5   3        1.29        2.63      0.82 o 
 -13   5   3        0.88        0.34      0.57 o 
 -12   5   3        0.11       -0.29      0.54 o 
 -11   5   3      339.00      348.11      3.56 o 
 -10   5   3      112.07      115.44      2.34 o 
  -9   5   3        2.40        3.06      1.04 o 
  -8   5   3       17.72       16.67      2.25 o 
  -7   5   3      144.24      148.16      3.67 o 
  -6   5   3       17.43       21.64      1.79 o 
  -5   5   3       79.31       73.86      2.49 o 
  -4   5   3        6.47        8.52      1.88 o 
  -3   5   3     1325.46     1488.53     12.96 o 
  -2   5   3       78.51       81.08      1.39 o 
  -1   5   3      405.24      459.13      2.83 o 
   0   5   3      129.02      148.67      2.33 o 
   1   5   3      216.75      222.12      3.52 o 
   2   5   3        0.03       12.45      7.62 o 
   3   5   3      107.06       97.97      3.57 o 
   4   5   3       14.51       12.96      1.32 o 
   5   5   3      128.97      134.20      3.56 o 
   6   5   3       67.19       70.30      1.78 o 
   7   5   3        0.01        0.34      0.56 o 
   8   5   3        8.28        9.63      0.51 o 
   9   5   3       18.46       22.19      0.76 o 
  10   5   3       20.31       19.91      0.71 o 
  11   5   3        0.14        0.17      0.65 o 
 -14   6   3        4.65        5.49      0.96 o 
 -13   6   3        7.21        7.74      1.07 o 
 -12   6   3        5.63        5.83      0.75 o 
 -11   6   3        8.11        7.13      1.09 o 
 -10   6   3        3.45        5.44      1.18 o 
  -9   6   3        4.15        5.28      1.23 o 
  -8   6   3        0.01       -0.42      0.94 o 
  -7   6   3      125.58      121.66      3.58 o 
  -6   6   3       31.11       26.59      2.10 o 
  -5   6   3       71.66       67.90      2.52 o 
  -4   6   3        1.93        4.60      1.41 o 
  -3   6   3     1107.88     1153.06     25.05 o 
  -2   6   3      933.92      969.41      4.14 o 
  -1   6   3       32.78       49.66      2.25 o 
   0   6   3     1435.40     1447.38     26.25 o 
   1   6   3      173.06      197.35      3.54 o 
   2   6   3       27.15       22.17      1.17 o 
   3   6   3       24.23       27.25      2.66 o 
   4   6   3       38.21       42.90      4.22 o 
   5   6   3       82.37       83.79      2.16 o 
   6   6   3        6.22        6.32      0.70 o 
   7   6   3       83.30       86.90      1.21 o 
   8   6   3       50.44       51.45      1.13 o 
   9   6   3        4.94        5.80      0.85 o 
  10   6   3       14.07       15.37      0.86 o 
  11   6   3        0.60        1.22      0.60 o 
 -13   7   3        7.63        6.52      0.95 o 
 -12   7   3       34.01       30.29      0.87 o 
 -11   7   3      141.98      153.77      1.91 o 
 -10   7   3        1.00        1.93      1.06 o 
  -9   7   3      270.87      277.86      2.61 o 
  -8   7   3        0.15        0.58      1.00 o 
  -7   7   3       69.95       70.78      3.10 o 
  -6   7   3        2.44        0.94      1.72 o 
  -5   7   3      343.73      354.37      5.29 o 
  -4   7   3      238.90      274.06      4.53 o 
  -3   7   3      708.05      747.69      6.64 o 
  -2   7   3       28.12       30.20      1.01 o 
  -1   7   3      189.52      204.34      2.50 o 
   0   7   3      193.85      179.08      3.38 o 
   1   7   3        0.46        1.29      1.22 o 
   2   7   3      102.71      104.18      2.48 o 
   3   7   3      295.55      285.45      3.42 o 
   4   7   3       45.33       40.89      2.25 o 
   5   7   3       63.12       66.69      1.70 o 
   6   7   3       51.32       48.02      1.13 o 
   7   7   3        1.72        1.26      0.79 o 
   8   7   3       69.87       72.04      1.39 o 
   9   7   3       18.57       18.58      1.16 o 
  10   7   3       17.72       18.41      1.23 o 
  11   7   3       10.58       10.63      0.80 o 
 -13   8   3        0.35        0.09      0.78 o 
 -12   8   3       99.35      111.55      3.36 o 
 -11   8   3       18.89       24.35      0.86 o 
 -10   8   3        0.40       -0.32      0.98 o 
  -9   8   3       54.54       51.14      1.48 o 
  -8   8   3        6.00        7.23      1.09 o 
  -7   8   3      103.07      106.85      3.57 o 
  -6   8   3       28.63       30.38      2.36 o 
  -5   8   3       49.75       46.26      2.56 o 
  -4   8   3        0.04        3.25      1.68 o 
  -3   8   3        0.02        3.34      1.12 o 
  -2   8   3      114.98      143.04      2.14 o 
  -1   8   3      125.07      123.93      2.18 o 
   0   8   3      179.82      172.75      5.14 o 
   1   8   3       33.33       40.41      2.31 o 
   2   8   3      131.30      127.38      2.45 o 
   3   8   3       77.31       73.81      2.12 o 
   4   8   3      131.35      132.35      4.63 o 
   5   8   3        1.49        1.65      1.05 o 
   6   8   3        0.34        1.02      0.96 o 
   7   8   3        0.01       -0.77      0.77 o 
   8   8   3       57.82       63.00      1.10 o 
   9   8   3        0.46        1.35      0.63 o 
  10   8   3        8.21        7.62      0.69 o 
 -12   9   3        0.55        1.55      0.96 o 
 -11   9   3        1.12        1.66      0.80 o 
 -10   9   3       41.37       36.49      2.25 o 
  -9   9   3       43.98       41.17      1.31 o 
  -8   9   3       72.97       62.63      4.32 o 
  -7   9   3       50.82       55.00      3.46 o 
  -6   9   3        5.31        9.11      2.20 o 
  -5   9   3       96.19      105.72      2.37 o 
  -4   9   3      101.73      106.70      4.43 o 
  -3   9   3        0.17        0.99      1.50 o 
  -2   9   3       12.57       17.12      1.43 o 
  -1   9   3       59.88       62.34      1.91 o 
   0   9   3      364.52      383.72      5.46 o 
   1   9   3       10.32       10.38      1.34 o 
   2   9   3        6.79        7.37      1.06 o 
   3   9   3       56.10       54.97      1.13 o 
   4   9   3        1.63        1.21      0.85 o 
   5   9   3       21.51       21.81      1.23 o 
   6   9   3      103.11      115.41      1.98 o 
   7   9   3       36.04       42.30      1.03 o 
   8   9   3        1.02        1.33      0.67 o 
   9   9   3       31.22       32.45      0.73 o 
  10   9   3        0.00       -0.73      0.73 o 
 -12  10   3        0.39        0.45      0.73 o 
 -11  10   3        3.79        4.91      1.00 o 
 -10  10   3       24.00       24.12      0.96 o 
  -9  10   3        1.62        1.33      0.85 o 
  -8  10   3       11.56        9.84      1.14 o 
  -7  10   3        1.82        1.60      1.45 o 
  -6  10   3      323.98      322.21      3.83 o 
  -5  10   3      142.78      149.90      2.70 o 
  -4  10   3      177.60      179.47      2.45 o 
  -3  10   3      184.39      186.54      2.18 o 
  -2  10   3      327.26      353.03      4.54 o 
  -1  10   3      874.89      931.07      4.15 o 
   0  10   3        8.30        9.68      1.00 o 
   1  10   3       16.95       17.93      1.09 o 
   2  10   3       75.82       79.31      1.60 o 
   3  10   3       39.67       30.38      1.05 o 
   4  10   3       75.00       74.42      2.86 o 
   5  10   3      102.56      109.14      3.97 o 
   6  10   3       19.34       20.73      1.14 o 
   7  10   3       49.16       52.35      1.61 o 
   8  10   3        5.97        7.58      0.63 o 
   9  10   3        2.93        3.26      0.91 o 
 -11  11   3        0.99        0.88      0.80 o 
 -10  11   3        1.56        1.62      0.98 o 
  -9  11   3        0.01       -0.65      1.07 o 
  -8  11   3       14.81       13.56      1.37 o 
  -7  11   3        6.54        3.99      1.30 o 
  -6  11   3        0.78       -0.46      1.34 o 
  -5  11   3       37.93       41.96      2.34 o 
  -4  11   3       46.53       47.59      2.04 o 
  -3  11   3       91.82       95.70      2.44 o 
  -2  11   3       58.88       67.28      2.28 o 
  -1  11   3       44.98       43.83      1.41 o 
   0  11   3        0.23        0.51      1.44 o 
   1  11   3      103.06       99.69      1.75 o 
   2  11   3       90.28       79.54      1.66 o 
   3  11   3      409.91      404.16      3.00 o 
   4  11   3       14.79       12.25      1.78 o 
   5  11   3      122.63      127.83      7.78 o 
   6  11   3        2.01        1.02      0.87 o 
   7  11   3        0.01       -0.52      0.73 o 
   8  11   3        0.07       -0.22      0.94 o 
 -10  12   3        1.85        2.05      0.46 o 
  -9  12   3        0.09       -0.04      0.94 o 
  -8  12   3       24.55       26.09      1.38 o 
  -7  12   3       46.93       43.29      1.63 o 
  -6  12   3       39.94       35.06      1.63 o 
  -5  12   3        4.00        3.82      0.95 o 
  -4  12   3       73.13       68.29      2.09 o 
  -3  12   3        8.52        7.29      1.49 o 
  -2  12   3        1.20        2.69      1.46 o 
  -1  12   3       12.64        9.52      1.60 o 
   0  12   3       42.33       39.58      1.28 o 
   1  12   3       41.95       43.21      1.38 o 
   2  12   3       70.50       64.18      1.45 o 
   3  12   3       49.76       43.88      1.30 o 
   4  12   3       49.70       47.57      2.40 o 
   5  12   3       25.99       24.23      1.09 o 
   6  12   3       11.42       12.56      1.16 o 
   7  12   3        0.78        1.52      0.95 o 
   8  12   3        7.21        7.11      0.77 o 
  -9  13   3        9.30       10.70      0.63 o 
  -8  13   3       19.43       18.73      0.82 o 
  -7  13   3       45.66       48.17      1.54 o 
  -6  13   3       19.16       19.43      1.34 o 
  -5  13   3        1.02        0.39      0.81 o 
  -4  13   3        4.59        3.26      0.88 o 
  -3  13   3        1.33        1.20      1.25 o 
  -2  13   3        2.44        2.16      1.35 o 
  -1  13   3       12.25       14.62      1.03 o 
   0  13   3       17.69       15.33      1.45 o 
   1  13   3        3.34        3.33      0.88 o 
   2  13   3       18.32       14.29      0.95 o 
   3  13   3        0.05        0.12      0.79 o 
   4  13   3       62.24       65.87      1.25 o 
   5  13   3        0.10        0.42      0.56 o 
   6  13   3        0.62        0.89      0.92 o 
   7  13   3        1.15        1.54      0.68 o 
  -8  14   3        0.18        0.73      0.67 o 
  -7  14   3        0.15       -0.28      0.62 o 
  -6  14   3       12.78       11.66      0.77 o 
  -5  14   3        0.76        0.48      0.73 o 
  -4  14   3        0.47        0.56      0.61 o 
  -3  14   3       13.02       14.38      0.75 o 
  -2  14   3        1.32        2.36      0.80 o 
  -1  14   3        0.10       -0.08      0.75 o 
   0  14   3       12.71       11.03      1.24 o 
   1  14   3        0.95        2.07      0.69 o 
   2  14   3        1.20        0.65      0.66 o 
   3  14   3        0.75        0.97      0.67 o 
   4  14   3        7.43        8.34      0.55 o 
   5  14   3       17.28       16.16      0.95 o 
  -6  15   3        0.39        0.49      0.53 o 
  -5  15   3        2.89        2.80      0.62 o 
  -4  15   3        3.00        3.36      0.53 o 
  -3  15   3        1.64        2.40      0.56 o 
  -2  15   3        1.24        0.27      0.56 o 
  -1  15   3        2.04        1.37      0.69 o 
   0  15   3        0.77        1.07      0.99 o 
   1  15   3       13.98       15.23      1.13 o 
   2  15   3        0.06        0.40      0.90 o 
   3  15   3        3.55        5.51      0.88 o 
  -1  16   3        2.88        2.74      0.76 o 
   0  16   3        4.30        4.02      0.79 o 
   1  16   3       42.79       41.80      0.96 o 
 -15   0   4       12.98       11.38      0.89 o 
 -14   0   4        0.12        0.20      0.67 o 
 -13   0   4       24.42       22.85      1.39 o 
 -12   0   4        0.12       -0.99      0.99 o 
 -11   0   4        0.11       -0.67      0.96 o 
 -10   0   4        2.10        2.44      1.00 o 
  -9   0   4        4.09        4.28      1.85 o 
  -8   0   4      273.83      291.12      4.92 o 
  -7   0   4      946.46      930.08      7.95 o 
  -6   0   4     1026.23      927.60      7.24 o 
  -5   0   4     2656.60     2863.02     11.45 o 
  -4   0   4     4590.40     4338.94     12.90 o 
  -3   0   4      256.77      213.51      2.75 o 
  -2   0   4     1663.85     1555.31      4.79 o 
  -1   0   4      697.81      707.67      7.82 o 
   0   0   4     1330.85     1394.57      4.33 o 
   1   0   4       50.79       63.34      3.72 o 
   2   0   4     1192.90     1288.54     11.31 o 
   3   0   4    11736.02    12674.16     51.34 o 
   4   0   4      557.85      523.16     44.65 o 
   5   0   4      691.94      814.78      8.24 o 
   6   0   4      181.76      189.88      4.60 o 
   7   0   4        7.58        6.41      0.61 o 
   8   0   4        2.79        2.70      0.57 o 
   9   0   4        6.53        7.49      0.60 o 
  10   0   4       10.55        9.13      0.80 o 
  11   0   4        4.21        3.42      0.66 o 
 -15   1   4        2.79        2.72      0.44 o 
 -14   1   4        7.81        6.15      0.51 o 
 -13   1   4        5.08        5.53      0.81 o 
 -12   1   4        1.18       -0.19      0.65 o 
 -11   1   4        1.69        1.95      0.70 o 
 -10   1   4       36.28       36.78      1.05 o 
  -9   1   4       41.04       37.55      1.79 o 
  -8   1   4      358.47      337.17      3.73 o 
  -7   1   4      508.39      473.05      4.08 o 
  -6   1   4      738.64      767.16      4.74 o 
  -5   1   4     1587.79     1644.06      7.60 o 
  -4   1   4     1349.20     1355.64     17.16 o 
  -3   1   4     1694.06     1718.39      5.33 o 
  -2   1   4      379.04      369.11      5.81 o 
  -1   1   4     1845.50     1801.23     10.55 o 
   0   1   4       12.82       19.82      0.59 o 
   1   1   4        0.94        2.13      0.49 o 
   2   1   4      213.98      226.26      2.55 o 
   3   1   4      487.73      482.14      6.34 o 
   4   1   4      617.38      618.05      8.34 o 
   5   1   4      536.80      543.80      4.86 o 
   6   1   4      124.20      129.59      2.74 o 
   7   1   4        9.72        8.55      0.48 o 
   8   1   4        4.27        3.33      0.45 o 
   9   1   4        7.10        7.23      0.43 o 
  10   1   4        0.32       -0.08      0.49 o 
  11   1   4        5.26        5.98      0.47 o 
 -15   2   4        0.47        0.90      0.41 o 
 -14   2   4       10.45       11.08      0.65 o 
 -13   2   4        5.92        4.61      0.89 o 
 -12   2   4        0.59       -0.51      0.67 o 
 -11   2   4       15.39       14.85      0.83 o 
 -10   2   4       61.23       69.03      1.30 o 
  -9   2   4      133.71      131.06      3.81 o 
  -8   2   4      788.21      791.12      7.98 o 
  -7   2   4        0.50        1.51      1.39 o 
  -6   2   4     1597.24     1744.96     26.64 o 
  -5   2   4       98.41       96.37      2.34 o 
  -4   2   4     1298.13     1193.00      4.77 o 
  -3   2   4       96.93       87.67      1.37 o 
  -2   2   4        0.14        1.89      0.76 o 
  -1   2   4     1157.00     1151.78     21.26 o 
   0   2   4       64.72       68.53      1.16 o 
   1   2   4      381.43      426.69      2.76 o 
   2   2   4      439.14      492.35      2.67 o 
   3   2   4      186.82      158.39      2.12 o 
   4   2   4       59.85       61.31      2.14 o 
   5   2   4       16.03       18.32      1.36 o 
   6   2   4      194.81      197.39      4.70 o 
   7   2   4       85.24       80.51      0.92 o 
   8   2   4        0.14       -0.19      0.42 o 
   9   2   4        1.61        1.33      0.41 o 
  10   2   4        0.17       -0.07      0.48 o 
  11   2   4        0.73       -0.08      0.49 o 
 -15   3   4        2.14        1.40      0.65 o 
 -14   3   4        2.74        1.23      0.55 o 
 -13   3   4        0.30        0.59      0.58 o 
 -12   3   4       35.62       42.44      1.08 o 
 -11   3   4       46.23       43.85      1.01 o 
 -10   3   4        1.71        0.92      0.81 o 
  -9   3   4       47.49       46.14      2.72 o 
  -8   3   4       19.08       27.21      2.31 o 
  -7   3   4       60.20       69.81      2.67 o 
  -6   3   4       14.36       14.53      0.94 o 
  -5   3   4        0.73        1.32      0.78 o 
  -4   3   4      319.01      324.88      2.59 o 
  -3   3   4      285.59      303.46      2.41 o 
  -2   3   4        0.08        2.61      1.69 o 
  -1   3   4      578.12      587.79      3.50 o 
   0   3   4      406.40      388.35      8.41 o 
   1   3   4      196.33      220.37      4.45 o 
   2   3   4      190.46      172.37      1.78 o 
   3   3   4      993.05      926.23      5.24 o 
   4   3   4      191.32      215.55      2.83 o 
   5   3   4        3.41        3.55      1.30 o 
   6   3   4        0.07        0.79      0.51 o 
   7   3   4        0.49       -0.52      0.52 o 
   8   3   4       64.36       61.70      0.88 o 
   9   3   4        5.22        4.17      0.46 o 
  10   3   4        7.98        7.78      0.50 o 
  11   3   4        0.79        1.06      0.83 o 
 -15   4   4        0.78        0.31      0.54 o 
 -14   4   4        6.27        5.52      0.54 o 
 -13   4   4        9.01        9.04      0.62 o 
 -12   4   4       39.30       35.96      1.19 o 
 -11   4   4        0.43        2.78      0.93 o 
 -10   4   4      116.95      118.15      1.85 o 
  -9   4   4        4.22        6.50      1.04 o 
  -8   4   4      206.79      215.92      4.69 o 
  -7   4   4       36.42       32.25      2.19 o 
  -6   4   4        0.06        0.51      1.18 o 
  -5   4   4      268.61      296.63      5.89 o 
  -4   4   4      252.28      304.22      6.50 o 
  -3   4   4       76.86       75.71      3.12 o 
  -2   4   4     3747.15     3932.48     13.08 o 
  -1   4   4      475.50      491.75      4.31 o 
   0   4   4       37.99       32.51      2.63 o 
   1   4   4        6.88        6.76      0.81 o 
   2   4   4       15.92       10.67      0.89 o 
   3   4   4        3.44        3.50      0.89 o 
   4   4   4       78.21       74.96      1.94 o 
   5   4   4        8.72        6.02      1.42 o 
   6   4   4        2.59        2.99      0.53 o 
   7   4   4      130.98      131.82      0.99 o 
   8   4   4        0.78        0.54      0.48 o 
   9   4   4       29.88       31.93      0.58 o 
  10   4   4        1.13        0.85      0.51 o 
  11   4   4        3.54        3.84      0.80 o 
 -14   5   4        1.42        1.15      0.84 o 
 -13   5   4        1.21        0.56      0.51 o 
 -12   5   4       88.10       90.49      1.55 o 
 -11   5   4        0.88        0.93      1.05 o 
 -10   5   4        7.74        9.59      1.03 o 
  -9   5   4       62.30       69.16      1.22 o 
  -8   5   4        9.97        7.86      1.93 o 
  -7   5   4      257.35      237.41      4.63 o 
  -6   5   4       31.23       34.91      2.14 o 
  -5   5   4       68.73       66.53      2.39 o 
  -4   5   4      152.05      149.44      6.24 o 
  -3   5   4      480.40      508.81      5.11 o 
  -2   5   4      334.37      354.81      2.36 o 
  -1   5   4     1313.09     1486.16      8.35 o 
   0   5   4      186.68      196.94      2.46 o 
   1   5   4     1318.71     1288.45      8.77 o 
   2   5   4      414.51      445.66     12.26 o 
   3   5   4       41.81       45.73      3.82 o 
   4   5   4       87.87       83.89      3.43 o 
   5   5   4        3.68        4.03      0.85 o 
   6   5   4      173.11      177.75      1.67 o 
   7   5   4        1.37        0.40      0.54 o 
   8   5   4      115.83      132.85      2.53 o 
   9   5   4        8.13        7.66      0.62 o 
  10   5   4        3.89        3.48      0.57 o 
  11   5   4        0.06        0.58      0.72 o 
 -14   6   4        7.59        7.92      0.82 o 
 -13   6   4        6.19        8.71      0.81 o 
 -12   6   4       16.15       15.68      1.02 o 
 -11   6   4       57.05       52.88      1.47 o 
 -10   6   4        7.26        6.55      1.14 o 
  -9   6   4      601.88      612.95      3.64 o 
  -8   6   4        0.03       -0.58      0.96 o 
  -7   6   4      113.98      124.63      3.73 o 
  -6   6   4       36.87       23.40      2.08 o 
  -5   6   4      102.22      103.97      2.97 o 
  -4   6   4        0.27       -0.90      0.90 o 
  -3   6   4        0.04        3.67      3.07 o 
  -2   6   4      158.43      161.47      2.10 o 
  -1   6   4     3760.14     3804.34     10.40 o 
   0   6   4       12.40        6.23      1.08 o 
   1   6   4        2.15        0.90      1.41 o 
   2   6   4       23.39       21.41      1.25 o 
   3   6   4      242.49      242.35     12.74 o 
   4   6   4        2.23        3.06      1.91 o 
   5   6   4      310.51      324.12      1.71 o 
   6   6   4       25.83       23.88      0.87 o 
   7   6   4       28.48       31.31      1.01 o 
   8   6   4        7.08        8.03      0.68 o 
   9   6   4        8.12        8.65      0.94 o 
  10   6   4        2.40        3.97      0.54 o 
  11   6   4        1.19        1.83      0.58 o 
 -14   7   4        0.02       -0.50      0.62 o 
 -13   7   4        0.37       -0.37      0.91 o 
 -12   7   4       40.03       40.48      0.92 o 
 -11   7   4       17.03       15.13      1.12 o 
 -10   7   4       42.61       42.56      1.42 o 
  -9   7   4       76.36       67.91      1.64 o 
  -8   7   4       75.14       73.90      1.63 o 
  -7   7   4        1.41        0.52      1.26 o 
  -6   7   4       60.86       63.97      2.81 o 
  -5   7   4      225.09      233.99      4.41 o 
  -4   7   4      309.03      321.99      4.77 o 
  -3   7   4      139.69      137.13      1.97 o 
  -2   7   4      147.40      129.58      2.52 o 
  -1   7   4       20.48       23.72      2.20 o 
   0   7   4      293.98      289.54      3.79 o 
   1   7   4        7.59        2.62      1.43 o 
   2   7   4       67.58       59.69      1.82 o 
   3   7   4      162.14      153.12      3.51 o 
   4   7   4      422.47      441.49      4.44 o 
   5   7   4       18.73       15.15      0.97 o 
   6   7   4       76.46       74.97      1.29 o 
   7   7   4       12.42       11.51      0.84 o 
   8   7   4       51.45       54.00      2.66 o 
   9   7   4        4.91        5.79      0.78 o 
  10   7   4       24.34       22.83      1.05 o 
 -13   8   4        1.60        0.96      0.72 o 
 -12   8   4       38.53       41.34      0.91 o 
 -11   8   4        3.67        4.63      1.13 o 
 -10   8   4       19.46       13.73      1.14 o 
  -9   8   4       19.25       15.71      1.22 o 
  -8   8   4      184.75      190.75      2.22 o 
  -7   8   4        0.13       -0.43      1.43 o 
  -6   8   4       50.15       45.48      2.92 o 
  -5   8   4        3.18       -0.05      2.12 o 
  -4   8   4       81.54       85.25      2.55 o 
  -3   8   4       59.53       60.29      1.93 o 
  -2   8   4       18.78       24.77      1.36 o 
  -1   8   4       94.76       92.19      2.04 o 
   0   8   4       34.41       37.75      2.30 o 
   1   8   4       54.86       46.38      2.39 o 
   2   8   4      227.96      238.47      5.89 o 
   3   8   4        6.64        5.04      0.92 o 
   4   8   4       51.60       50.81      1.14 o 
   5   8   4        1.51        1.72      0.79 o 
   6   8   4       20.00       18.58      0.92 o 
   7   8   4        0.45        0.09      0.73 o 
   8   8   4       16.41       18.16      0.78 o 
   9   8   4       19.62       26.70      0.85 o 
  10   8   4        0.21        0.94      0.66 o 
 -12   9   4        7.31        9.18      0.56 o 
 -11   9   4        2.45        2.75      0.65 o 
 -10   9   4       12.43       11.50      1.06 o 
  -9   9   4        6.03        5.67      1.03 o 
  -8   9   4        2.56        0.90      1.09 o 
  -7   9   4       25.51       23.41      1.47 o 
  -6   9   4      166.21      178.76      7.91 o 
  -5   9   4        0.01        0.72      1.55 o 
  -4   9   4       35.61       34.59      1.32 o 
  -3   9   4        2.53        6.89      2.28 o 
  -2   9   4        0.80        0.07      2.02 o 
  -1   9   4        0.66        3.63      1.60 o 
   0   9   4       76.19       69.66      2.93 o 
   1   9   4      265.46      256.04      2.70 o 
   2   9   4       19.91       19.76      0.84 o 
   3   9   4        3.63        4.36      0.84 o 
   4   9   4       79.24       79.82      1.76 o 
   5   9   4       19.38       18.00      0.93 o 
   6   9   4       33.38       34.33      0.98 o 
   7   9   4       11.97       12.69      0.76 o 
   8   9   4        0.18       -0.14      0.73 o 
   9   9   4       12.20       12.02      0.61 o 
 -12  10   4        0.62        0.90      0.78 o 
 -11  10   4       15.82       15.46      0.81 o 
 -10  10   4        3.94        3.93      0.81 o 
  -9  10   4        3.32        0.81      1.03 o 
  -8  10   4        0.30        0.37      0.91 o 
  -7  10   4      254.26      248.79     16.33 o 
  -6  10   4      147.68      142.30      7.52 o 
  -5  10   4      336.17      353.97      3.90 o 
  -4  10   4       32.37       37.33      1.79 o 
  -3  10   4      187.88      192.72      3.01 o 
  -2  10   4       39.12       35.49      1.22 o 
  -1  10   4       12.92        9.69      1.06 o 
   0  10   4        0.14        0.53      1.07 o 
   1  10   4        0.15        0.61      0.83 o 
   2  10   4      425.10      433.72      5.38 o 
   3  10   4       42.71       37.39      1.71 o 
   4  10   4        0.00       -0.80      0.80 o 
   5  10   4       61.80       62.15      1.43 o 
   6  10   4        6.41        5.47      0.91 o 
   7  10   4       51.51       59.30      1.17 o 
   8  10   4       18.87       18.86      0.75 o 
   9  10   4        0.55        0.15      0.55 o 
 -11  11   4        6.22        8.76      0.91 o 
 -10  11   4        1.26        0.77      0.93 o 
  -9  11   4        2.79        1.35      0.78 o 
  -8  11   4        9.78        8.46      0.92 o 
  -7  11   4       22.59       24.54      1.54 o 
  -6  11   4        1.34        1.30      1.52 o 
  -5  11   4        0.48        1.40      1.35 o 
  -4  11   4      126.97      134.65      2.72 o 
  -3  11   4      110.39      110.21      2.60 o 
  -2  11   4       50.71       56.15      1.44 o 
  -1  11   4       10.16        7.80      1.65 o 
   0  11   4      166.66      151.59      4.58 o 
   1  11   4      135.04      126.05      1.90 o 
   2  11   4       77.48       69.91      1.57 o 
   3  11   4       14.71       17.04      0.95 o 
   4  11   4       23.01       27.75      1.16 o 
   5  11   4       21.14       20.62      1.01 o 
   6  11   4        5.27        4.52      0.80 o 
   7  11   4        2.97        3.97      0.69 o 
   8  11   4        0.00       -0.01      0.70 o 
 -10  12   4        9.12       10.33      0.51 o 
  -9  12   4        2.97        2.65      1.00 o 
  -8  12   4        7.99        9.62      1.15 o 
  -7  12   4       12.29        9.68      1.23 o 
  -6  12   4       28.69       29.11      2.33 o 
  -5  12   4       14.95       12.99      1.02 o 
  -4  12   4       17.29       16.41      1.51 o 
  -3  12   4      118.35      107.49      2.50 o 
  -2  12   4        0.14       -0.30      1.40 o 
  -1  12   4      123.27      105.50      1.67 o 
   0  12   4       58.47       52.81      1.36 o 
   1  12   4       46.62       45.48      1.29 o 
   2  12   4        0.08        0.48      0.73 o 
   3  12   4       49.73       42.61      1.82 o 
   4  12   4        3.24        3.45      0.82 o 
   5  12   4       23.71       24.76      0.93 o 
   6  12   4        0.90        1.09      0.66 o 
   7  12   4        3.08        2.48      0.81 o 
  -9  13   4       16.09       19.39      0.69 o 
  -8  13   4        0.56        0.82      0.93 o 
  -7  13   4        0.02        0.69      0.97 o 
  -6  13   4        0.02       -0.02      0.72 o 
  -5  13   4        0.91       -0.78      0.78 o 
  -4  13   4        2.72        0.97      0.80 o 
  -3  13   4       11.47       13.00      1.38 o 
  -2  13   4        0.14        0.09      0.83 o 
  -1  13   4       25.61       28.10      1.53 o 
   0  13   4        0.83       -0.35      0.67 o 
   1  13   4        0.79        0.68      0.77 o 
   2  13   4        0.08       -0.24      0.75 o 
   3  13   4        0.08       -0.28      0.88 o 
   4  13   4       25.47       26.14      0.71 o 
   5  13   4        0.25        0.54      0.62 o 
   6  13   4        3.36        4.34      0.77 o 
  -8  14   4        7.95        6.40      0.58 o 
  -7  14   4        0.65       -0.47      0.61 o 
  -6  14   4        5.78        6.65      1.09 o 
  -5  14   4        1.36        1.45      0.58 o 
  -4  14   4        0.44        0.82      0.82 o 
  -3  14   4        0.07        0.17      0.60 o 
  -2  14   4       23.09       24.40      0.93 o 
  -1  14   4        5.09        5.51      1.11 o 
   0  14   4        0.16       -0.83      0.98 o 
   1  14   4        3.29        4.70      1.06 o 
   2  14   4        3.83        4.71      0.70 o 
   3  14   4        0.00       -0.30      0.51 o 
   4  14   4        1.99        2.50      0.57 o 
  -6  15   4        1.13        0.25      0.48 o 
  -5  15   4        0.93        1.88      0.58 o 
  -4  15   4        0.24        0.82      0.49 o 
  -3  15   4        1.32        1.15      0.52 o 
  -2  15   4        0.28        0.26      0.67 o 
  -1  15   4        1.84        3.02      0.97 o 
   0  15   4        0.29       -0.46      0.90 o 
   1  15   4        1.04        1.29      0.88 o 
   2  15   4        0.05        0.09      0.75 o 
 -15   1   5        0.26       -0.11      0.43 o 
 -14   1   5       18.12       13.88      0.55 o 
 -13   1   5       41.14       43.27      0.83 o 
 -12   1   5       18.34       14.16      0.91 o 
 -11   1   5        2.78        1.39      0.82 o 
 -10   1   5        1.19        0.90      0.81 o 
  -9   1   5      348.18      360.26      6.02 o 
  -8   1   5       16.26       18.52      2.99 o 
  -7   1   5      174.67      146.97      3.55 o 
  -6   1   5     1082.08     1167.23      5.99 o 
  -5   1   5      451.67      452.57      2.81 o 
  -4   1   5      612.29      626.42      9.95 o 
  -3   1   5      508.34      474.65      3.15 o 
  -2   1   5      781.92      754.84      4.17 o 
  -1   1   5      533.21      503.92      8.67 o 
   0   1   5       10.15       10.55      0.70 o 
   1   1   5        7.35        5.91      0.71 o 
   2   1   5       59.03       58.74      1.47 o 
   3   1   5       22.89       22.32      1.07 o 
   4   1   5       10.64       12.39      1.04 o 
   5   1   5      255.69      258.50      3.61 o 
   6   1   5       83.52       68.01      0.69 o 
   7   1   5      107.89      114.28      0.88 o 
   8   1   5       12.10       11.04      0.48 o 
   9   1   5       28.68       27.45      0.56 o 
  10   1   5        8.67        6.81      0.68 o 
  11   1   5        0.25        0.45      0.67 o 
 -15   2   5        2.16        0.63      0.42 o 
 -14   2   5       10.05       13.78      0.67 o 
 -13   2   5       53.01       58.22      1.35 o 
 -12   2   5       94.62       85.61      1.32 o 
 -11   2   5       81.54       77.92      1.79 o 
 -10   2   5      164.59      155.91      2.03 o 
  -9   2   5        0.58        0.62      2.05 o 
  -8   2   5      201.75      189.72      4.33 o 
  -7   2   5       90.72       82.36      3.87 o 
  -6   2   5       30.18       29.63      2.29 o 
  -5   2   5      388.38      432.51      3.33 o 
  -4   2   5        1.34        1.27      0.78 o 
  -3   2   5       95.55      107.13      4.98 o 
  -2   2   5      125.45      134.76      7.21 o 
  -1   2   5        2.00        6.72      0.49 o 
   0   2   5       52.61       47.35      1.04 o 
   1   2   5       23.63       19.96      0.87 o 
   2   2   5      225.10      261.68      5.80 o 
   3   2   5       49.76       50.46      1.57 o 
   4   2   5       61.45       64.54      1.84 o 
   5   2   5       49.82       48.67      2.83 o 
   6   2   5      424.12      424.33      1.99 o 
   7   2   5       33.96       30.21      0.60 o 
   8   2   5        2.85        2.82      0.43 o 
   9   2   5       11.08        9.59      0.53 o 
  10   2   5        0.31        0.31      0.61 o 
  11   2   5        0.10       -0.08      0.63 o 
 -15   3   5        9.91       10.81      0.44 o 
 -14   3   5        0.30        0.10      0.56 o 
 -13   3   5        5.70        8.38      1.32 o 
 -12   3   5       72.79       87.57      1.55 o 
 -11   3   5       10.31        9.11      0.94 o 
 -10   3   5       45.40       47.33      1.21 o 
  -9   3   5      140.16      136.48      4.09 o 
  -8   3   5      148.50      143.29      3.81 o 
  -7   3   5      135.61      153.33      3.67 o 
  -6   3   5       12.61       14.08      1.02 o 
  -5   3   5      165.66      170.43      2.21 o 
  -4   3   5      142.98      142.48      1.94 o 
  -3   3   5      215.78      233.39      3.33 o 
  -2   3   5       26.59       32.84      1.25 o 
  -1   3   5        1.29        1.46      0.80 o 
   0   3   5       86.60       97.39      1.40 o 
   1   3   5        0.80        0.29      0.63 o 
   2   3   5      146.85      156.05     12.09 o 
   3   3   5       85.88       82.21      3.52 o 
   4   3   5       26.08       22.68      2.44 o 
   5   3   5       28.00       29.22      0.62 o 
   6   3   5      224.28      228.06      1.23 o 
   7   3   5        5.33        6.76      0.53 o 
   8   3   5       85.27       80.04      1.14 o 
   9   3   5       15.22       13.74      0.54 o 
  10   3   5        2.92        2.63      0.89 o 
  11   3   5        4.00        4.04      0.61 o 
 -15   4   5        0.61        0.17      0.57 o 
 -14   4   5        0.21       -0.51      0.51 o 
 -13   4   5       25.84       22.97      1.20 o 
 -12   4   5        3.81        1.62      0.77 o 
 -11   4   5       10.07       13.00      0.82 o 
 -10   4   5      125.26      135.18      1.50 o 
  -9   4   5      264.96      273.23      2.24 o 
  -8   4   5       24.04       24.55      2.15 o 
  -7   4   5        8.66        7.54      1.64 o 
  -6   4   5       36.35       40.78      2.08 o 
  -5   4   5      152.80      147.18      2.09 o 
  -4   4   5      181.01      172.99      4.11 o 
  -3   4   5      270.94      278.01      6.57 o 
  -2   4   5      338.14      372.02      3.26 o 
  -1   4   5        0.28        0.72      0.84 o 
   0   4   5        0.29        0.62      0.70 o 
   1   4   5      262.40      292.16     24.50 o 
   2   4   5      381.86      400.90     18.68 o 
   3   4   5      450.76      473.23     10.01 o 
   4   4   5      292.09      302.07      3.61 o 
   5   4   5      519.80      536.81      3.63 o 
   6   4   5       32.88       30.59      0.67 o 
   7   4   5        5.34        5.89      0.52 o 
   8   4   5        0.09       -0.20      0.43 o 
   9   4   5        3.66        3.56      0.59 o 
  10   4   5        8.43        6.89      0.90 o 
 -14   5   5       12.78       12.58      0.99 o 
 -13   5   5        0.78       -0.08      0.58 o 
 -12   5   5       10.34       11.97      0.83 o 
 -11   5   5       17.66       16.04      0.95 o 
 -10   5   5      381.35      406.77      3.53 o 
  -9   5   5      476.76      522.56      3.49 o 
  -8   5   5        3.19        2.16      2.30 o 
  -7   5   5       53.10       52.84      2.72 o 
  -6   5   5       25.11       17.17      1.83 o 
  -5   5   5       15.38       11.18      1.03 o 
  -4   5   5       37.86       37.12      1.27 o 
  -3   5   5      553.27      595.57      3.85 o 
  -2   5   5      364.87      379.12      3.50 o 
  -1   5   5      277.77      312.50      3.20 o 
   0   5   5      197.36      200.38      3.03 o 
   1   5   5      225.72      229.90      4.14 o 
   2   5   5      317.64      378.15      3.49 o 
   3   5   5        7.10        5.04      1.66 o 
   4   5   5      122.70      109.27      1.22 o 
   5   5   5      328.08      348.30      3.38 o 
   6   5   5        0.08        0.16      0.55 o 
   7   5   5        1.52        0.76      0.56 o 
   8   5   5       11.63        9.45      0.72 o 
   9   5   5        5.29        4.02      0.70 o 
  10   5   5        0.04       -0.76      0.76 o 
 -14   6   5        0.27        1.37      0.74 o 
 -13   6   5        0.96        0.47      0.71 o 
 -12   6   5        5.75        4.75      0.87 o 
 -11   6   5        0.75       -0.05      0.94 o 
 -10   6   5       97.80      101.08      2.57 o 
  -9   6   5       83.21       81.54      1.91 o 
  -8   6   5      165.27      170.96      3.84 o 
  -7   6   5      149.90      141.99      3.94 o 
  -6   6   5       16.46       14.76      1.95 o 
  -5   6   5        0.00       -1.43      1.64 o 
  -4   6   5        0.66        0.55      1.04 o 
  -3   6   5       74.70       67.20      1.35 o 
  -2   6   5       82.91       80.46      1.90 o 
  -1   6   5       17.90       16.92      1.23 o 
   0   6   5        3.66        3.67      0.98 o 
   1   6   5       16.80       17.07      1.80 o 
   2   6   5       10.64        8.33      1.34 o 
   3   6   5        9.08       10.59      1.46 o 
   4   6   5      191.05      209.72      1.61 o 
   5   6   5        0.83        1.11      0.65 o 
   6   6   5       26.95       28.94      1.03 o 
   7   6   5       51.57       48.40      1.27 o 
   8   6   5        0.10       -0.24      0.74 o 
   9   6   5        7.11        6.27      0.71 o 
  10   6   5        2.38        2.73      0.71 o 
 -13   7   5        1.22        0.23      1.25 o 
 -12   7   5        0.24       -0.26      0.83 o 
 -11   7   5        6.56        7.91      1.04 o 
 -10   7   5      298.71      308.10      3.13 o 
  -9   7   5       49.16       51.61      1.49 o 
  -8   7   5       39.65       35.62      2.00 o 
  -7   7   5      249.49      278.10      2.26 o 
  -6   7   5      422.01      425.15      6.13 o 
  -5   7   5        0.48       -1.72      2.03 o 
  -4   7   5      199.02      222.88     11.12 o 
  -3   7   5       37.53       35.48      1.55 o 
  -2   7   5      411.66      434.61      5.50 o 
  -1   7   5      105.02      108.03      3.14 o 
   0   7   5      103.34      101.34      3.16 o 
   1   7   5      427.22      411.45      5.99 o 
   2   7   5      173.75      171.74      8.34 o 
   3   7   5      291.86      318.00      4.03 o 
   4   7   5       30.60       27.59      1.05 o 
   5   7   5        0.18        0.51      0.71 o 
   6   7   5       30.86       27.51      0.94 o 
   7   7   5        0.08       -0.64      0.66 o 
   8   7   5        0.13       -0.26      1.04 o 
   9   7   5        0.50        1.04      0.60 o 
 -13   8   5        0.42        0.70      0.74 o 
 -12   8   5        1.22        0.08      0.75 o 
 -11   8   5       19.15       17.51      1.04 o 
 -10   8   5      167.45      183.46      2.07 o 
  -9   8   5       22.13       20.20      1.20 o 
  -8   8   5        2.23        1.51      1.17 o 
  -7   8   5       39.32       28.07      1.53 o 
  -6   8   5       23.36       26.37      1.69 o 
  -5   8   5       37.78       39.02      1.34 o 
  -4   8   5        0.11        3.33      2.20 o 
  -3   8   5        2.45        1.59      1.97 o 
  -2   8   5        7.14        7.36      1.40 o 
  -1   8   5      113.63      111.34      2.39 o 
   0   8   5      113.46      113.17      3.41 o 
   1   8   5       36.20       35.33      1.19 o 
   2   8   5        3.88        4.93      0.92 o 
   3   8   5        0.69        0.64      1.05 o 
   4   8   5       33.28       32.40      1.02 o 
   5   8   5        8.43        6.41      0.70 o 
   6   8   5        9.38        9.60      0.79 o 
   7   8   5        1.78        1.08      0.80 o 
   8   8   5       17.35       18.94      1.84 o 
   9   8   5        9.40       11.21      0.68 o 
 -12   9   5        0.02       -0.12      0.50 o 
 -11   9   5        4.95        3.52      0.84 o 
 -10   9   5       14.62       15.11      1.04 o 
  -9   9   5       31.72       29.01      1.23 o 
  -8   9   5      158.05      148.78      3.75 o 
  -7   9   5      135.33      128.73      3.23 o 
  -6   9   5       86.38       77.90      2.27 o 
  -5   9   5        3.62        4.76      1.38 o 
  -4   9   5        7.26        9.00      1.34 o 
  -3   9   5      117.42      127.61      2.04 o 
  -2   9   5       82.83       84.45      1.38 o 
  -1   9   5        0.67        0.08      0.91 o 
   0   9   5       18.58       13.95      1.37 o 
   1   9   5      116.87      113.54      1.44 o 
   2   9   5       44.91       46.75      1.12 o 
   3   9   5        6.32        7.35      1.11 o 
   4   9   5       39.52       37.30      1.33 o 
   5   9   5        6.72        7.30      0.97 o 
   6   9   5        0.31        0.11      0.82 o 
   7   9   5       22.06       25.59      1.58 o 
   8   9   5        4.42        4.26      0.62 o 
 -12  10   5        2.42        1.84      0.75 o 
 -11  10   5        1.05        0.87      0.68 o 
 -10  10   5        4.82        5.34      0.84 o 
  -9  10   5       22.94       25.74      1.08 o 
  -8  10   5        3.67        3.27      1.15 o 
  -7  10   5       19.03       20.48      1.10 o 
  -6  10   5        1.15        2.51      1.04 o 
  -5  10   5      201.40      198.89      3.14 o 
  -4  10   5       25.69       28.37      1.73 o 
  -3  10   5       42.71       35.75      1.88 o 
  -2  10   5        1.78        0.55      0.99 o 
  -1  10   5       11.26        7.79      1.01 o 
   0  10   5        6.26        6.03      1.02 o 
   1  10   5       20.68       18.79      0.93 o 
   2  10   5        9.48       10.10      0.86 o 
   3  10   5        7.68        7.13      0.80 o 
   4  10   5        2.08        1.71      0.98 o 
   5  10   5        4.23        3.62      0.86 o 
   6  10   5        8.74        7.62      0.86 o 
   7  10   5        1.66        1.09      0.67 o 
   8  10   5        8.93        8.24      0.68 o 
 -11  11   5        5.60        8.01      0.87 o 
 -10  11   5        1.00        0.68      0.69 o 
  -9  11   5        1.18        0.40      0.78 o 
  -8  11   5       43.80       45.60      1.95 o 
  -7  11   5        2.10        2.36      0.74 o 
  -6  11   5       14.18       14.65      0.90 o 
  -5  11   5      250.18      241.09      3.34 o 
  -4  11   5       31.21       25.96      1.73 o 
  -3  11   5       56.02       52.83      2.01 o 
  -2  11   5       86.13       72.08      1.54 o 
  -1  11   5       30.01       23.98      1.17 o 
   0  11   5       61.03       57.53      1.22 o 
   1  11   5       58.12       45.86      1.08 o 
   2  11   5       54.84       55.49      1.60 o 
   3  11   5       81.79       83.67      3.36 o 
   4  11   5       89.38       89.58      1.44 o 
   5  11   5       29.93       30.31      1.19 o 
   6  11   5       69.19       78.68      3.56 o 
   7  11   5        3.17        2.98      1.22 o 
 -10  12   5        1.69        1.96      0.81 o 
  -9  12   5       12.50       13.86      1.15 o 
  -8  12   5        1.75        2.33      1.06 o 
  -7  12   5       28.81       24.69      1.38 o 
  -6  12   5        2.65        0.85      0.83 o 
  -5  12   5       10.08       11.19      1.27 o 
  -4  12   5       10.49        7.50      1.41 o 
  -3  12   5        5.29        3.78      1.35 o 
  -2  12   5        8.98        7.85      1.34 o 
  -1  12   5        3.88        3.11      0.88 o 
   0  12   5        2.42        0.62      0.72 o 
   1  12   5        3.06        1.95      0.70 o 
   2  12   5        0.15        0.24      0.68 o 
   3  12   5        1.60        1.81      0.65 o 
   4  12   5        2.41        2.84      0.76 o 
   5  12   5       25.11       26.77      0.85 o 
   6  12   5        6.34        7.82      0.57 o 
  -9  13   5        0.06       -0.01      0.75 o 
  -8  13   5        0.81        1.55      0.87 o 
  -7  13   5        8.17        6.96      1.07 o 
  -6  13   5        3.04        1.12      0.86 o 
  -5  13   5        0.98        0.76      0.75 o 
  -4  13   5        0.07       -0.32      1.12 o 
  -3  13   5        2.01        2.93      1.15 o 
  -2  13   5        3.33        0.97      0.82 o 
  -1  13   5       19.66       20.00      0.99 o 
   0  13   5       12.81       15.44      0.94 o 
   1  13   5        0.31        0.38      0.64 o 
   2  13   5        0.72        0.30      0.60 o 
   3  13   5       16.85       16.39      0.64 o 
   4  13   5        0.07       -0.61      0.61 o 
   5  13   5        0.03        1.37      0.73 o 
  -8  14   5        0.41       -0.09      0.41 o 
  -7  14   5       15.06       15.49      0.67 o 
  -6  14   5        6.33        7.32      1.15 o 
  -5  14   5        1.05        1.40      0.55 o 
  -4  14   5       41.25       43.23      0.82 o 
  -3  14   5        0.86        1.11      0.73 o 
  -2  14   5        0.21        0.21      0.72 o 
  -1  14   5        7.10        7.00      1.03 o 
   0  14   5        3.51        3.97      1.00 o 
   1  14   5        0.00       -0.39      0.91 o 
   2  14   5        4.59        3.92      0.87 o 
   3  14   5        0.22        0.39      0.72 o 
  -5  15   5        0.02       -0.13      0.71 o 
  -4  15   5        4.27        3.28      0.58 o 
  -3  15   5        8.11        8.91      0.66 o 
  -2  15   5        8.76        9.78      0.67 o 
  -1  15   5        5.06        2.87      0.62 o 
   0  15   5       10.82       12.57      0.93 o 
   1  15   5        6.23        5.93      0.70 o 
 -15   0   6        0.60       -0.79      0.79 o 
 -14   0   6        2.35        1.29      0.93 o 
 -13   0   6        6.72        4.80      1.22 o 
 -12   0   6        4.78        5.97      1.43 o 
 -11   0   6       55.45       55.28      2.13 o 
 -10   0   6      122.43      113.12      2.57 o 
  -9   0   6       29.34       33.34      2.71 o 
  -8   0   6      122.53      117.43      3.61 o 
  -7   0   6      944.38      941.22      8.42 o 
  -6   0   6        1.67        6.75      1.47 o 
  -5   0   6       25.61       26.30      1.18 o 
  -4   0   6     1308.79     1392.17      8.99 o 
  -3   0   6      139.08      134.78      3.00 o 
  -2   0   6      943.35      988.96     36.90 o 
  -1   0   6     3892.06     4185.15    182.20 o 
   0   0   6      165.94      177.20      3.33 o 
   1   0   6        2.67        7.51      1.40 o 
   2   0   6      254.43      276.56      3.39 o 
   3   0   6        0.98       -0.14      1.91 o 
   4   0   6       41.87       37.28      2.57 o 
   5   0   6       26.58       37.34      1.29 o 
   6   0   6      306.41      301.61      2.78 o 
   7   0   6       35.97       34.91      0.84 o 
   8   0   6       19.27       14.59      0.90 o 
   9   0   6        9.37        5.99      1.00 o 
  10   0   6        1.46        1.28      0.75 o 
 -15   1   6        0.04       -0.42      0.42 o 
 -14   1   6        0.08       -0.64      0.91 o 
 -13   1   6       10.89        9.42      0.64 o 
 -12   1   6       13.08        9.59      0.86 o 
 -11   1   6      109.63       97.23      1.76 o 
 -10   1   6      113.54      108.66      1.79 o 
  -9   1   6       83.22       82.06      3.47 o 
  -8   1   6      201.29      219.38      6.57 o 
  -7   1   6       78.08       71.75      2.57 o 
  -6   1   6       24.23       24.25      2.31 o 
  -5   1   6       24.75       24.74      1.21 o 
  -4   1   6      445.87      475.07      3.93 o 
  -3   1   6     1050.87     1170.16     30.67 o 
  -2   1   6      454.82      423.24      3.56 o 
  -1   1   6      683.53      730.14      9.73 o 
   0   1   6        0.11       -0.13      0.90 o 
   1   1   6      110.82       95.23      2.92 o 
   2   1   6        0.03        0.42      1.28 o 
   3   1   6       35.56       39.51      1.64 o 
   4   1   6       27.24       24.65      0.90 o 
   5   1   6      175.20      176.45      1.28 o 
   6   1   6        0.60        0.73      0.48 o 
   7   1   6       18.52       17.38      0.55 o 
   8   1   6        6.26        6.09      0.57 o 
   9   1   6        4.93        4.79      0.58 o 
  10   1   6        4.34        5.14      0.55 o 
 -15   2   6        0.24       -0.41      0.41 o 
 -14   2   6        4.25        3.52      1.02 o 
 -13   2   6        0.79        0.28      0.70 o 
 -12   2   6       13.71        8.02      0.87 o 
 -11   2   6        0.54        0.50      0.86 o 
 -10   2   6       13.71       13.15      0.98 o 
  -9   2   6      112.69      118.00      1.65 o 
  -8   2   6       53.24       51.58      2.74 o 
  -7   2   6       51.43       48.10      2.27 o 
  -6   2   6       32.64       37.94      1.39 o 
  -5   2   6        4.03       11.32      1.17 o 
  -4   2   6      516.96      532.71      3.78 o 
  -3   2   6      529.01      543.88     22.75 o 
  -2   2   6       29.64       26.23      1.10 o 
  -1   2   6      103.10       89.20      1.42 o 
   0   2   6      368.41      394.01      9.22 o 
   1   2   6       48.05       59.62      1.62 o 
   2   2   6        0.12        2.60      2.14 o 
   3   2   6        3.49        3.07      1.39 o 
   4   2   6       15.15       12.81      0.54 o 
   5   2   6        0.22       -0.01      0.49 o 
   6   2   6        8.99        6.06      0.50 o 
   7   2   6       65.42       58.06      1.14 o 
   8   2   6        2.10        2.32      0.48 o 
   9   2   6       25.68       24.51      0.82 o 
  10   2   6        1.94        1.50      0.70 o 
 -15   3   6        4.44        3.11      0.39 o 
 -14   3   6        0.04       -0.68      0.96 o 
 -13   3   6        8.89       10.43      0.95 o 
 -12   3   6       32.40       35.01      1.39 o 
 -11   3   6       40.62       37.65      1.12 o 
 -10   3   6        1.03        2.73      0.90 o 
  -9   3   6      133.47      153.71      3.20 o 
  -8   3   6      155.25      154.59      4.08 o 
  -7   3   6      385.88      393.01      5.71 o 
  -6   3   6      198.40      204.52      4.92 o 
  -5   3   6        0.87        1.20      0.89 o 
  -4   3   6      740.26      791.02      4.59 o 
  -3   3   6        0.55        1.42      1.94 o 
  -2   3   6      252.14      215.30      7.12 o 
  -1   3   6       60.49       56.48      1.36 o 
   0   3   6      494.47      509.20     16.41 o 
   1   3   6       52.40       64.29      6.21 o 
   2   3   6        5.27        4.78      1.16 o 
   3   3   6       94.09      108.58      2.34 o 
   4   3   6       30.27       30.66      0.59 o 
   5   3   6      108.49      102.89      1.09 o 
   6   3   6        7.84        6.03      0.48 o 
   7   3   6        6.20        6.67      0.57 o 
   8   3   6        2.73        1.07      0.46 o 
   9   3   6       20.11       17.41      0.75 o 
  10   3   6        0.60        0.84      0.65 o 
 -15   4   6        2.74        1.46      0.58 o 
 -14   4   6        1.04        0.73      0.52 o 
 -13   4   6       15.04       14.12      0.92 o 
 -12   4   6        7.68        8.06      1.72 o 
 -11   4   6        0.11        0.32      0.84 o 
 -10   4   6      207.44      221.32      1.95 o 
  -9   4   6      200.00      208.75      1.99 o 
  -8   4   6      180.78      178.39      4.38 o 
  -7   4   6       97.52      103.75      3.33 o 
  -6   4   6      285.58      277.80      3.39 o 
  -5   4   6      176.49      191.19      2.51 o 
  -4   4   6      145.39      170.98      4.86 o 
  -3   4   6       33.18       36.62      1.46 o 
  -2   4   6        4.49        3.76      1.01 o 
  -1   4   6      439.43      491.99      3.29 o 
   0   4   6      352.74      339.20     30.39 o 
   1   4   6       16.36       14.11      1.90 o 
   2   4   6       30.94       21.65      1.99 o 
   3   4   6      319.45      340.30      5.50 o 
   4   4   6       84.94       90.41      1.67 o 
   5   4   6        0.06        0.14      0.61 o 
   6   4   6       38.38       42.02      1.07 o 
   7   4   6        8.45        7.85      0.57 o 
   8   4   6        8.42        6.72      0.53 o 
   9   4   6        2.70        2.17      0.86 o 
  10   4   6        2.37        1.60      0.55 o 
 -14   5   6        0.00       -0.64      0.83 o 
 -13   5   6        8.08       10.86      0.83 o 
 -12   5   6        1.02       -0.26      0.86 o 
 -11   5   6       27.79       26.24      1.20 o 
 -10   5   6       10.95        8.31      0.93 o 
  -9   5   6       15.99       18.51      1.32 o 
  -8   5   6      119.21      116.94      2.18 o 
  -7   5   6      251.16      254.74      4.87 o 
  -6   5   6      165.68      153.36      3.68 o 
  -5   5   6        3.26        6.38      1.15 o 
  -4   5   6        4.33        5.99      5.14 o 
  -3   5   6      181.66      171.85      2.66 o 
  -2   5   6      352.80      343.40      6.17 o 
  -1   5   6      129.87      131.84      3.00 o 
   0   5   6       23.41       20.04      1.86 o 
   1   5   6      399.17      393.52      5.64 o 
   2   5   6        2.84        3.10      1.85 o 
   3   5   6      185.03      184.17      1.24 o 
   4   5   6        4.59        3.23      0.63 o 
   5   5   6       77.89       71.82      1.08 o 
   6   5   6        0.39        0.05      0.62 o 
   7   5   6       31.70       29.95      0.84 o 
   8   5   6        4.82        4.53      0.60 o 
   9   5   6        0.26       -0.10      0.80 o 
 -14   6   6        6.36        7.24      0.81 o 
 -13   6   6        1.43        1.14      1.10 o 
 -12   6   6       25.76       29.34      1.14 o 
 -11   6   6        6.95        5.50      0.80 o 
 -10   6   6       18.57       18.68      0.98 o 
  -9   6   6       16.74       18.03      1.06 o 
  -8   6   6      412.86      431.18      7.32 o 
  -7   6   6      240.07      255.73      2.53 o 
  -6   6   6       21.98       14.35      2.25 o 
  -5   6   6      974.19     1007.14      8.32 o 
  -4   6   6      336.98      351.30      3.67 o 
  -3   6   6        4.43        4.45      1.16 o 
  -2   6   6       16.03       19.09      1.42 o 
  -1   6   6       14.23       12.23      1.23 o 
   0   6   6       32.10       36.00      2.28 o 
   1   6   6       51.99       53.65      2.73 o 
   2   6   6        3.13        4.29      1.00 o 
   3   6   6        7.26        6.97      0.90 o 
   4   6   6      273.86      280.66      2.46 o 
   5   6   6        4.32        3.56      0.68 o 
   6   6   6       34.52       27.86      1.10 o 
   7   6   6        8.70       10.85      0.86 o 
   8   6   6        0.39        0.03      0.65 o 
   9   6   6        0.33       -0.03      0.67 o 
 -13   7   6        1.20        1.15      0.67 o 
 -12   7   6        0.77        0.28      0.76 o 
 -11   7   6       14.61       17.01      1.05 o 
 -10   7   6       76.43       69.79      2.46 o 
  -9   7   6       19.34       19.15      1.02 o 
  -8   7   6       66.88       77.00      2.08 o 
  -7   7   6      424.66      447.04      3.51 o 
  -6   7   6      148.98      151.22      2.10 o 
  -5   7   6       43.85       40.31      2.72 o 
  -4   7   6        5.35        3.51      1.50 o 
  -3   7   6       21.03       19.52      1.49 o 
  -2   7   6        5.17        4.06      1.29 o 
  -1   7   6       12.89       13.90      2.29 o 
   0   7   6       20.96       23.73      2.11 o 
   1   7   6      740.61      742.71      3.48 o 
   2   7   6        0.17        0.61      1.08 o 
   3   7   6      106.29      112.55      1.84 o 
   4   7   6      142.62      153.36      2.32 o 
   5   7   6       42.43       42.24      3.92 o 
   6   7   6        1.57        1.01      0.83 o 
   7   7   6        0.48        0.56      1.02 o 
   8   7   6        1.79        1.45      0.60 o 
 -13   8   6        1.61        1.27      0.55 o 
 -12   8   6       16.60       19.05      0.87 o 
 -11   8   6        1.44        0.65      0.84 o 
 -10   8   6       38.25       43.41      2.12 o 
  -9   8   6       14.56       18.21      2.07 o 
  -8   8   6       14.49       14.89      1.69 o 
  -7   8   6      401.17      402.19      2.97 o 
  -6   8   6       11.96       13.82      1.59 o 
  -5   8   6        1.71        1.73      1.27 o 
  -4   8   6       14.86       12.16      1.05 o 
  -3   8   6       16.75       15.67      0.83 o 
  -2   8   6      119.46      112.04      1.41 o 
  -1   8   6       20.29       18.86      1.04 o 
   0   8   6      385.62      376.05      2.54 o 
   1   8   6       21.41       18.64      1.04 o 
   2   8   6       74.93       72.62      1.69 o 
   3   8   6       19.26       19.72      1.16 o 
   4   8   6       38.55       39.91      1.12 o 
   5   8   6        2.80        3.14      0.89 o 
   6   8   6        3.97        2.71      1.02 o 
   7   8   6        1.96        1.97      0.99 o 
   8   8   6        0.34        0.07      0.51 o 
 -12   9   6        7.20        7.36      0.72 o 
 -11   9   6        0.29        0.29      0.78 o 
 -10   9   6       50.20       55.10      1.26 o 
  -9   9   6      111.34      111.45      1.68 o 
  -8   9   6        3.05        2.79      0.97 o 
  -7   9   6       33.36       34.27      1.30 o 
  -6   9   6      164.69      163.81      2.95 o 
  -5   9   6        4.25        2.54      1.39 o 
  -4   9   6       13.63        9.84      1.56 o 
  -3   9   6      130.23      123.49      2.59 o 
  -2   9   6        9.69        7.88      1.28 o 
  -1   9   6      152.72      134.98      1.89 o 
   0   9   6       35.64       25.31      0.95 o 
   1   9   6        4.84        6.42      0.82 o 
   2   9   6      128.02      120.97      1.86 o 
   3   9   6       16.70       15.98      1.10 o 
   4   9   6        0.90        1.24      0.75 o 
   5   9   6       18.55       15.89      1.69 o 
   6   9   6        7.72        7.76      0.79 o 
   7   9   6        5.27        4.73      0.50 o 
 -11  10   6        6.54        6.62      0.72 o 
 -10  10   6       15.31       15.36      0.91 o 
  -9  10   6        0.05        0.16      0.86 o 
  -8  10   6       60.87       64.83      1.42 o 
  -7  10   6        1.52        1.12      0.94 o 
  -6  10   6      206.08      203.27      3.18 o 
  -5  10   6        8.28        8.73      1.62 o 
  -4  10   6      123.86      110.67      2.62 o 
  -3  10   6       13.75       10.38      1.48 o 
  -2  10   6        1.88       -0.45      0.95 o 
  -1  10   6      101.09       89.29      1.62 o 
   0  10   6       40.13       36.98      1.05 o 
   1  10   6        5.86        4.41      0.79 o 
   2  10   6        0.04       -0.43      0.72 o 
   3  10   6       23.14       21.57      1.10 o 
   4  10   6       79.00       83.25      6.31 o 
   5  10   6        0.59        0.85      0.74 o 
   6  10   6        8.82        8.51      0.73 o 
   7  10   6        8.67        9.24      0.72 o 
 -11  11   6        0.59        1.50      0.71 o 
 -10  11   6        6.16        8.70      0.73 o 
  -9  11   6        1.34        0.41      0.75 o 
  -8  11   6        2.91        2.96      0.84 o 
  -7  11   6       19.32       18.72      1.04 o 
  -6  11   6        0.71        1.07      0.89 o 
  -5  11   6        9.68       11.21      1.46 o 
  -4  11   6        2.39        1.89      1.37 o 
  -3  11   6       53.45       50.80      1.89 o 
  -2  11   6        0.00       -0.02      1.35 o 
  -1  11   6       11.02       11.19      0.99 o 
   0  11   6        0.01       -0.36      0.74 o 
   1  11   6       16.11       16.07      0.84 o 
   2  11   6       20.40       19.19      0.82 o 
   3  11   6       32.23       36.07      3.76 o 
   4  11   6        7.43        9.54      0.83 o 
   5  11   6        0.49        0.20      0.66 o 
   6  11   6        2.52        2.94      0.73 o 
 -10  12   6        0.00        0.74      0.73 o 
  -9  12   6        4.11        5.96      1.01 o 
  -8  12   6        2.71        4.04      0.72 o 
  -7  12   6        0.98        0.46      0.77 o 
  -6  12   6       11.07        9.19      0.74 o 
  -5  12   6       21.23       24.09      1.32 o 
  -4  12   6        1.87        1.55      1.16 o 
  -3  12   6        9.19        6.98      1.27 o 
  -2  12   6        0.39        0.30      1.14 o 
  -1  12   6        4.59        3.24      0.89 o 
   0  12   6        1.11        1.92      0.69 o 
   1  12   6        5.64        8.66      0.73 o 
   2  12   6       14.70       14.12      0.72 o 
   3  12   6        0.09        0.45      0.70 o 
   4  12   6        0.04       -0.17      0.64 o 
   5  12   6        4.19        2.23      0.68 o 
  -9  13   6        0.26        0.89      0.64 o 
  -8  13   6        7.41        9.44      0.95 o 
  -7  13   6        1.45        2.57      0.97 o 
  -6  13   6        1.09        0.73      1.02 o 
  -5  13   6        5.39        2.58      0.81 o 
  -4  13   6        6.73        6.66      1.16 o 
  -3  13   6        3.06        0.20      0.76 o 
  -2  13   6        7.19        5.78      0.79 o 
  -1  13   6        7.61        8.29      1.12 o 
   0  13   6        3.04        3.76      0.78 o 
   1  13   6       10.76        9.86      1.64 o 
   2  13   6        0.38       -0.70      0.71 o 
   3  13   6        9.97        9.37      0.91 o 
   4  13   6        5.50        7.51      0.64 o 
  -7  14   6        1.32        1.02      0.49 o 
  -6  14   6        0.36       -0.35      0.57 o 
  -5  14   6       17.27       17.89      0.72 o 
  -4  14   6        5.08        6.05      0.58 o 
  -3  14   6        0.29        0.91      0.56 o 
  -2  14   6        4.23        5.37      0.73 o 
  -1  14   6        4.90        5.63      0.76 o 
   0  14   6        4.79        3.85      0.80 o 
   1  14   6        3.77        2.73      0.76 o 
   2  14   6        3.25        5.07      0.69 o 
  -4  15   6       15.31       16.91      0.77 o 
  -3  15   6        5.56        8.43      0.77 o 
  -2  15   6       12.09       17.27      1.75 o 
  -1  15   6        0.71        0.35      0.45 o 
 -15   1   7        3.07        0.99      0.53 o 
 -14   1   7        2.30        0.47      0.69 o 
 -13   1   7        0.00        0.65      0.68 o 
 -12   1   7      248.57      234.97      2.82 o 
 -11   1   7       13.10        8.39      0.92 o 
 -10   1   7        2.98        4.30      0.88 o 
  -9   1   7       15.52       10.56      1.05 o 
  -8   1   7        7.73        8.71      1.53 o 
  -7   1   7       19.76       13.76      1.33 o 
  -6   1   7      140.00      120.73      2.28 o 
  -5   1   7      163.76      131.74      5.92 o 
  -4   1   7      128.25      146.93      3.42 o 
  -3   1   7        2.44        1.27      0.80 o 
  -2   1   7      280.47      265.80      3.17 o 
  -1   1   7        4.12        3.88      1.06 o 
   0   1   7      105.88      103.22      2.98 o 
   1   1   7       20.66       21.64      1.39 o 
   2   1   7      120.17      145.86      3.69 o 
   3   1   7        6.68        3.59      0.66 o 
   4   1   7        3.76        4.75      0.56 o 
   5   1   7        3.64        4.27      0.54 o 
   6   1   7        1.42        1.12      0.53 o 
   7   1   7        0.72        1.38      0.49 o 
   8   1   7       35.80       36.60      0.96 o 
   9   1   7        0.01       -0.09      0.52 o 
 -15   2   7        3.54        2.72      0.39 o 
 -14   2   7        1.46        0.72      0.68 o 
 -13   2   7        0.95        0.55      0.67 o 
 -12   2   7       21.21       15.35      0.89 o 
 -11   2   7        8.68        5.56      0.88 o 
 -10   2   7       49.16       47.83      1.48 o 
  -9   2   7      128.56      129.84      2.22 o 
  -8   2   7       73.10       58.92      3.06 o 
  -7   2   7       80.56       75.99      2.02 o 
  -6   2   7        4.41        6.44      1.23 o 
  -5   2   7       95.76      100.91      2.01 o 
  -4   2   7      190.53      203.82      6.82 o 
  -3   2   7      230.45      225.91      4.44 o 
  -2   2   7      482.73      478.21      4.16 o 
  -1   2   7        0.35        0.72      0.96 o 
   0   2   7        3.84        1.91      1.07 o 
   1   2   7       52.49       48.50      2.44 o 
   2   2   7        4.12       -1.52      2.16 o 
   3   2   7       72.49       68.86      0.88 o 
   4   2   7       31.86       31.62      0.77 o 
   5   2   7        8.02        8.07      0.62 o 
   6   2   7        1.38        0.84      0.55 o 
   7   2   7       88.48       80.37      0.94 o 
   8   2   7        0.61        0.43      0.47 o 
   9   2   7       17.69       17.78      0.89 o 
 -15   3   7        0.38        0.53      0.59 o 
 -14   3   7       36.25       36.24      0.92 o 
 -13   3   7        5.89        6.07      0.87 o 
 -12   3   7       60.53       58.10      1.11 o 
 -11   3   7      105.47      102.52      1.42 o 
 -10   3   7       43.02       48.36      1.18 o 
  -9   3   7      258.28      256.77      8.78 o 
  -8   3   7       79.53       85.68      1.94 o 
  -7   3   7      183.78      177.58      2.78 o 
  -6   3   7       90.85       91.35      2.06 o 
  -5   3   7        5.19        8.34      1.13 o 
  -4   3   7       42.27       35.92      2.23 o 
  -3   3   7       70.68       70.51      2.18 o 
  -2   3   7      156.82      137.30      1.93 o 
  -1   3   7      188.69      197.52      2.53 o 
   0   3   7       31.87       31.08      1.53 o 
   1   3   7      415.47      395.39      5.74 o 
   2   3   7       11.21       13.08      1.26 o 
   3   3   7      150.74      159.45      1.59 o 
   4   3   7        4.27        4.38      0.61 o 
   5   3   7       12.67       13.15      0.64 o 
   6   3   7       24.76       21.41      0.67 o 
   7   3   7        0.64        0.33      0.48 o 
   8   3   7       11.37       13.27      0.75 o 
   9   3   7        6.77        5.38      0.70 o 
 -14   4   7        0.22        0.08      0.43 o 
 -13   4   7        3.94        2.04      0.79 o 
 -12   4   7        9.41        8.46      0.77 o 
 -11   4   7        2.54        3.76      0.83 o 
 -10   4   7       82.94       79.60      1.67 o 
  -9   4   7        6.44        4.69      1.27 o 
  -8   4   7       20.78       16.49      1.52 o 
  -7   4   7      891.08      851.73      8.32 o 
  -6   4   7       99.07       96.83      2.07 o 
  -5   4   7      101.24      108.32      3.79 o 
  -4   4   7      124.53      119.70      2.37 o 
  -3   4   7       48.48       51.00      1.73 o 
  -2   4   7      148.43      141.50      2.05 o 
  -1   4   7      118.21      108.29      2.95 o 
   0   4   7      464.27      428.71      6.11 o 
   1   4   7        2.23        2.75      1.94 o 
   2   4   7      329.62      347.99      3.82 o 
   3   4   7       65.99       67.56      1.07 o 
   4   4   7       87.73       92.55      1.45 o 
   5   4   7        6.39        4.27      0.60 o 
   6   4   7       73.43       70.05      0.97 o 
   7   4   7        0.65        0.37      0.52 o 
   8   4   7        2.59        3.46      0.54 o 
   9   4   7        0.87        1.06      0.56 o 
 -14   5   7        1.13        2.65      0.62 o 
 -13   5   7        8.16        6.55      1.13 o 
 -12   5   7        0.65        1.29      0.86 o 
 -11   5   7        8.18        9.47      0.82 o 
 -10   5   7       21.17       19.07      1.16 o 
  -9   5   7       77.95       73.46      2.26 o 
  -8   5   7      691.80      701.61      5.38 o 
  -7   5   7        9.46        6.83      1.42 o 
  -6   5   7       18.56       11.17      2.50 o 
  -5   5   7       66.56       60.33      2.58 o 
  -4   5   7        5.20        1.64      1.31 o 
  -3   5   7       63.69       58.21      1.91 o 
  -2   5   7       84.02       84.94      1.73 o 
  -1   5   7       33.95       36.35      1.63 o 
   0   5   7       18.99       19.33      2.09 o 
   1   5   7        0.19        1.40      0.88 o 
   2   5   7       12.49       10.62      0.91 o 
   3   5   7        4.48        5.22      0.89 o 
   4   5   7       77.00       76.42      1.55 o 
   5   5   7       45.04       44.87      1.29 o 
   6   5   7       43.53       41.35      0.92 o 
   7   5   7       34.29       31.94      1.16 o 
   8   5   7        4.90        4.68      0.63 o 
 -14   6   7        0.40        1.13      0.71 o 
 -13   6   7        0.00       -0.02      0.68 o 
 -12   6   7        3.08        1.82      1.08 o 
 -11   6   7        0.60        0.71      0.87 o 
 -10   6   7        7.99        7.82      1.04 o 
  -9   6   7       12.99       12.51      1.67 o 
  -8   6   7      166.50      150.66      2.82 o 
  -7   6   7       14.02       12.89      1.77 o 
  -6   6   7       14.98       15.85      1.20 o 
  -5   6   7      170.38      172.09      2.67 o 
  -4   6   7       11.83       11.24      1.53 o 
  -3   6   7       10.75       12.01      1.46 o 
  -2   6   7       19.98       19.20      1.27 o 
  -1   6   7       16.90       15.48      1.43 o 
   0   6   7      115.04      121.72      1.71 o 
   1   6   7      153.62      158.65      2.01 o 
   2   6   7        4.47        5.07      0.89 o 
   3   6   7       50.01       49.21      1.00 o 
   4   6   7       55.61       57.35      1.34 o 
   5   6   7        0.31        1.14      0.85 o 
   6   6   7        0.22        0.01      0.61 o 
   7   6   7        9.52        9.40      0.63 o 
   8   6   7        0.28        0.58      0.50 o 
 -13   7   7        3.04        1.58      0.93 o 
 -12   7   7        0.99        2.97      1.17 o 
 -11   7   7        2.74        3.50      0.85 o 
 -10   7   7        5.15        6.85      0.96 o 
  -9   7   7       49.25       55.15      1.21 o 
  -8   7   7      186.02      209.00      8.89 o 
  -7   7   7       12.74       11.37      1.21 o 
  -6   7   7       97.30      107.51      2.67 o 
  -5   7   7       82.70       82.77      1.48 o 
  -4   7   7       41.97       36.34      1.13 o 
  -3   7   7        9.28        7.43      0.95 o 
  -2   7   7       63.14       69.16      1.26 o 
  -1   7   7       89.89       81.52      1.48 o 
   0   7   7      143.97      137.19      1.89 o 
   1   7   7        0.34       -0.45      0.95 o 
   2   7   7       90.17       82.89      1.64 o 
   3   7   7       13.97       13.07      0.91 o 
   4   7   7       39.23       41.00      3.44 o 
   5   7   7       23.20       24.32      2.00 o 
   6   7   7       47.71       50.50      1.55 o 
   7   7   7        8.15        6.49      0.65 o 
 -13   8   7        5.55        6.98      0.56 o 
 -12   8   7        3.78        2.55      0.98 o 
 -11   8   7       22.18       25.04      1.79 o 
 -10   8   7        1.77        2.37      0.89 o 
  -9   8   7      129.99      146.54      1.77 o 
  -8   8   7       51.13       62.28      1.97 o 
  -7   8   7       25.95       28.54      1.30 o 
  -6   8   7       60.75       57.53      1.48 o 
  -5   8   7       40.62       40.06      2.88 o 
  -4   8   7      179.50      179.44      4.21 o 
  -3   8   7       56.23       57.05      1.48 o 
  -2   8   7       89.71       91.04      1.63 o 
  -1   8   7      138.96      147.16      3.09 o 
   0   8   7       19.94       16.26      0.91 o 
   1   8   7      139.19      134.55      1.90 o 
   2   8   7        0.39        0.24      0.93 o 
   3   8   7        0.84       -0.14      0.75 o 
   4   8   7       10.46        9.10      0.93 o 
   5   8   7       11.54       13.61      1.81 o 
   6   8   7        7.66        7.69      0.70 o 
   7   8   7        5.97        5.53      0.51 o 
 -12   9   7        0.66        1.09      0.87 o 
 -11   9   7        1.27        1.24      0.70 o 
 -10   9   7       11.27       15.09      0.96 o 
  -9   9   7        2.09        2.98      0.91 o 
  -8   9   7        0.21        0.72      1.30 o 
  -7   9   7        9.25        6.15      1.50 o 
  -6   9   7        5.98        7.31      1.56 o 
  -5   9   7      240.03      228.25     10.71 o 
  -4   9   7       38.11       31.86      1.31 o 
  -3   9   7        5.72        5.13      1.03 o 
  -2   9   7        7.47        3.81      1.07 o 
  -1   9   7        0.22       -0.05      0.92 o 
   0   9   7        0.81       -0.17      0.76 o 
   1   9   7        1.56        1.67      0.94 o 
   2   9   7       42.04       37.81      1.23 o 
   3   9   7       12.84       14.70      1.08 o 
   4   9   7        1.17        1.27      0.79 o 
   5   9   7        0.01       -0.25      0.69 o 
   6   9   7       11.55       11.72      0.61 o 
 -11  10   7        0.00       -0.33      0.64 o 
 -10  10   7       16.63       19.12      1.39 o 
  -9  10   7        8.38        8.30      0.89 o 
  -8  10   7       39.11       41.51      1.46 o 
  -7  10   7        2.87        1.39      1.33 o 
  -6  10   7        0.21       -0.11      1.07 o 
  -5  10   7        1.26        1.56      1.41 o 
  -4  10   7       30.19       31.69      1.75 o 
  -3  10   7       81.62       82.84      6.08 o 
  -2  10   7        7.47        6.32      1.01 o 
  -1  10   7       29.32       23.35      0.81 o 
   0  10   7       12.34        8.84      0.80 o 
   1  10   7       20.94       16.44      0.82 o 
   2  10   7       15.94       16.20      0.99 o 
   3  10   7       15.19       13.94      0.80 o 
   4  10   7       13.17       12.59      1.19 o 
   5  10   7        0.01       -0.02      0.87 o 
   6  10   7        3.49        3.11      0.64 o 
 -10  11   7        1.38        2.55      0.62 o 
  -9  11   7        3.62        2.56      0.74 o 
  -8  11   7       12.22       13.21      0.90 o 
  -7  11   7        2.09        1.14      0.85 o 
  -6  11   7        0.61        0.33      0.83 o 
  -5  11   7       23.75       22.68      1.50 o 
  -4  11   7       30.69       24.48      1.53 o 
  -3  11   7        2.55        2.80      1.25 o 
  -2  11   7        4.36        1.14      1.24 o 
  -1  11   7       13.46       13.27      1.35 o 
   0  11   7        0.39       -0.04      0.68 o 
   1  11   7        4.26        3.64      0.60 o 
   2  11   7        0.18        0.07      0.81 o 
   3  11   7        6.70        7.15      0.78 o 
   4  11   7       13.81       12.09      0.97 o 
   5  11   7        3.38        3.87      0.68 o 
  -9  12   7        5.85        7.26      0.88 o 
  -8  12   7        3.66        3.86      0.67 o 
  -7  12   7        0.62        0.72      0.72 o 
  -6  12   7        0.27       -0.33      0.76 o 
  -5  12   7        3.48        3.34      0.81 o 
  -4  12   7        8.43        5.32      1.17 o 
  -3  12   7       19.85       16.44      1.26 o 
  -2  12   7        2.57        2.40      0.80 o 
  -1  12   7       34.16       32.71      1.47 o 
   0  12   7       11.91       11.43      1.98 o 
   1  12   7        3.43        4.39      0.74 o 
   2  12   7        1.87        0.94      0.98 o 
   3  12   7        0.07        0.37      0.82 o 
   4  12   7        0.01        0.18      0.60 o 
  -8  13   7        0.58        2.31      0.70 o 
  -7  13   7       10.16       10.34      0.94 o 
  -6  13   7        2.96        2.66      0.96 o 
  -5  13   7        0.03       -0.96      0.96 o 
  -4  13   7        7.33        7.33      0.63 o 
  -3  13   7        7.40        7.44      0.78 o 
  -2  13   7        3.22        2.03      0.73 o 
  -1  13   7        0.01        0.41      0.69 o 
   0  13   7        0.43       -0.13      0.65 o 
   1  13   7        0.11       -0.23      0.49 o 
   2  13   7       11.84       12.38      0.84 o 
  -5  14   7        7.18        8.26      0.60 o 
  -4  14   7        9.15       10.94      0.76 o 
  -3  14   7       10.67       10.68      0.54 o 
  -2  14   7       19.60       22.75      0.73 o 
  -1  14   7        0.02       -0.58      0.73 o 
   0  14   7        0.04        0.70      0.63 o 
 -15   0   8        0.19        0.21      0.66 o 
 -14   0   8        0.15       -0.15      0.96 o 
 -13   0   8        7.76        6.79      1.15 o 
 -12   0   8        4.21        2.41      1.24 o 
 -11   0   8       43.92       50.34      1.99 o 
 -10   0   8      202.51      186.05      3.08 o 
  -9   0   8        4.77        4.79      1.44 o 
  -8   0   8        8.93        7.37      1.26 o 
  -7   0   8        3.47        4.54      2.19 o 
  -6   0   8      120.98      105.22      3.39 o 
  -5   0   8       16.86       15.06      2.02 o 
  -4   0   8      107.19      110.06      3.37 o 
  -3   0   8        1.22        1.89      1.44 o 
  -2   0   8      123.50      140.21      3.69 o 
  -1   0   8       30.60       31.51      2.21 o 
   0   0   8       58.74       55.80      2.72 o 
   1   0   8      556.57      642.58      9.69 o 
   2   0   8        5.32        4.01      1.49 o 
   3   0   8       26.42       22.48      1.13 o 
   4   0   8       18.14       21.30      0.90 o 
   5   0   8        2.04        0.68      0.69 o 
   6   0   8        0.03        0.35      0.75 o 
   7   0   8       30.08       28.45      1.88 o 
   8   0   8        1.83        3.29      0.75 o 
 -15   1   8        0.96        0.34      0.47 o 
 -14   1   8       10.36        8.95      0.71 o 
 -13   1   8       10.35        9.06      0.83 o 
 -12   1   8        3.77        3.80      0.92 o 
 -11   1   8        2.46        2.78      1.01 o 
 -10   1   8       23.38       17.55      1.20 o 
  -9   1   8       13.93        9.57      1.09 o 
  -8   1   8       15.70       12.94      0.96 o 
  -7   1   8        0.76       -0.07      1.57 o 
  -6   1   8       71.71       69.44      2.03 o 
  -5   1   8      323.35      319.83      3.77 o 
  -4   1   8        4.12        5.07      1.16 o 
  -3   1   8       39.36       47.74      2.10 o 
  -2   1   8       43.27       48.07      1.74 o 
  -1   1   8      147.29      154.75      2.71 o 
   0   1   8      163.34      183.78      2.96 o 
   1   1   8       27.69       25.67      1.60 o 
   2   1   8        5.21        5.22      1.07 o 
   3   1   8       40.91       43.45      1.05 o 
   4   1   8        0.05        0.26      0.56 o 
   5   1   8        5.17        3.10      0.56 o 
   6   1   8        2.79        2.46      0.55 o 
   7   1   8       24.16       23.60      0.77 o 
   8   1   8        2.73        3.27      0.72 o 
 -15   2   8        2.66        1.46      0.59 o 
 -14   2   8        0.00       -0.17      0.94 o 
 -13   2   8       10.38        7.78      1.07 o 
 -12   2   8       12.87       13.13      0.83 o 
 -11   2   8       17.73       20.83      1.36 o 
 -10   2   8       40.84       39.43      1.10 o 
  -9   2   8       89.89       83.60      3.44 o 
  -8   2   8       93.96      102.38      2.34 o 
  -7   2   8       16.22       11.92      1.12 o 
  -6   2   8        2.87        4.86      1.36 o 
  -5   2   8      144.08      153.54      2.69 o 
  -4   2   8       16.45       16.04      1.12 o 
  -3   2   8      138.49      149.53      2.66 o 
  -2   2   8       38.83       34.56      2.06 o 
  -1   2   8       84.64       85.63      3.42 o 
   0   2   8       19.80       22.49      1.77 o 
   1   2   8       25.65       20.61      1.10 o 
   2   2   8       89.00       89.50      1.68 o 
   3   2   8       24.75       22.67      0.81 o 
   4   2   8        2.44        3.34      0.57 o 
   5   2   8       14.73       15.54      0.62 o 
   6   2   8        3.02        1.81      0.49 o 
   7   2   8        0.25        0.47      0.47 o 
   8   2   8        0.76        0.32      0.66 o 
 -14   3   8        0.03        0.54      0.90 o 
 -13   3   8       11.70       13.20      0.72 o 
 -12   3   8       11.92       13.56      0.80 o 
 -11   3   8        2.99        4.09      0.82 o 
 -10   3   8       71.06       64.24      1.51 o 
  -9   3   8        3.68        4.94      1.17 o 
  -8   3   8      178.29      177.97      3.07 o 
  -7   3   8      506.45      527.05      3.25 o 
  -6   3   8      211.98      206.73      4.38 o 
  -5   3   8      171.05      148.78      2.69 o 
  -4   3   8       25.10       24.46      1.27 o 
  -3   3   8        3.83        2.78      1.05 o 
  -2   3   8      112.42      106.85      3.96 o 
  -1   3   8      233.18      248.87      5.36 o 
   0   3   8       65.74       70.99      1.84 o 
   1   3   8       72.26       84.76      2.00 o 
   2   3   8       29.38       23.86      0.76 o 
   3   3   8        9.32        9.11      0.73 o 
   4   3   8        2.32        3.18      0.56 o 
   5   3   8        0.11       -0.19      0.52 o 
   6   3   8       17.35       14.92      0.56 o 
   7   3   8        0.95        1.66      0.63 o 
   8   3   8        2.60        3.03      0.59 o 
 -14   4   8        0.00        0.71      0.59 o 
 -13   4   8       11.77       10.97      1.25 o 
 -12   4   8        0.96        0.03      0.67 o 
 -11   4   8        3.90        4.28      0.76 o 
 -10   4   8       31.02       34.23      1.23 o 
  -9   4   8       50.54       47.55      2.03 o 
  -8   4   8       42.20       43.59      1.96 o 
  -7   4   8      549.90      529.17      4.70 o 
  -6   4   8       44.94       47.13      1.57 o 
  -5   4   8       80.89       87.91      3.38 o 
  -4   4   8       13.71       12.74      1.72 o 
  -3   4   8       54.29       54.82      2.48 o 
  -2   4   8       15.89       15.16      1.32 o 
  -1   4   8       25.98       31.62      1.48 o 
   0   4   8       43.84       47.56      2.34 o 
   1   4   8      138.64      137.60      1.90 o 
   2   4   8       49.95       54.20      1.19 o 
   3   4   8       32.44       31.05      1.00 o 
   4   4   8       45.15       51.07      1.01 o 
   5   4   8        7.96        7.82      0.63 o 
   6   4   8       10.25       10.26      0.61 o 
   7   4   8        1.10        0.38      0.49 o 
 -14   5   8        0.02        0.38      0.52 o 
 -13   5   8        0.00       -0.61      0.71 o 
 -12   5   8        3.52        3.93      1.23 o 
 -11   5   8        1.08        0.56      0.92 o 
 -10   5   8       10.11        8.36      1.05 o 
  -9   5   8        8.59        4.09      1.37 o 
  -8   5   8       60.08       63.13      2.14 o 
  -7   5   8        4.96        3.69      1.57 o 
  -6   5   8        0.51        0.96      1.36 o 
  -5   5   8      460.91      474.03      3.08 o 
  -4   5   8      219.16      214.08      4.18 o 
  -3   5   8      187.45      195.30      3.82 o 
  -2   5   8       12.69       15.63      1.10 o 
  -1   5   8       25.34       22.26      1.10 o 
   0   5   8       51.62       47.84      1.34 o 
   1   5   8       29.09       25.97      0.88 o 
   2   5   8       55.56       52.23      1.18 o 
   3   5   8       39.63       41.28      1.07 o 
   4   5   8       84.05       84.88      1.49 o 
   5   5   8        1.71        1.78      0.64 o 
   6   5   8        0.10        0.30      0.54 o 
   7   5   8        0.22       -0.19      0.53 o 
 -14   6   8        1.47        0.29      0.58 o 
 -13   6   8        4.31        3.56      0.66 o 
 -12   6   8        0.23        0.12      0.79 o 
 -11   6   8        9.48        8.90      0.93 o 
 -10   6   8        0.35        1.26      0.89 o 
  -9   6   8       15.36       15.36      1.58 o 
  -8   6   8       48.16       50.03      1.98 o 
  -7   6   8       71.17       73.34      2.19 o 
  -6   6   8      457.37      442.80      4.31 o 
  -5   6   8       98.04      102.43      1.80 o 
  -4   6   8        9.24       13.77      1.28 o 
  -3   6   8      196.59      195.25      2.71 o 
  -2   6   8      167.89      176.05      2.02 o 
  -1   6   8       28.98       31.24      1.02 o 
   0   6   8       15.64       14.87      0.95 o 
   1   6   8      120.94      117.07      1.47 o 
   2   6   8       37.09       38.96      1.39 o 
   3   6   8        6.31        6.55      0.81 o 
   4   6   8       23.75       23.65      1.54 o 
   5   6   8        0.07        0.34      0.57 o 
   6   6   8       17.47       19.66      1.06 o 
   7   6   8        0.02        0.63      0.72 o 
 -13   7   8        0.20        0.52      0.89 o 
 -12   7   8        3.86        4.26      0.72 o 
 -11   7   8        8.99        9.95      0.90 o 
 -10   7   8        1.71        1.48      0.88 o 
  -9   7   8       57.95       58.67      1.94 o 
  -8   7   8        0.78       -0.12      1.36 o 
  -7   7   8       89.93       85.76      2.29 o 
  -6   7   8      103.11      103.63      3.18 o 
  -5   7   8      135.20      132.11      2.92 o 
  -4   7   8        4.73        4.48      1.14 o 
  -3   7   8      114.66      110.99      1.85 o 
  -2   7   8      113.85      111.03      2.45 o 
  -1   7   8       11.41        9.50      0.87 o 
   0   7   8       91.54       93.43      2.44 o 
   1   7   8       54.04       58.01      1.44 o 
   2   7   8        8.87        7.16      0.82 o 
   3   7   8        9.52        7.96      0.77 o 
   4   7   8        0.06        0.68      1.10 o 
   5   7   8        1.31        1.03      1.03 o 
   6   7   8        2.74        1.26      0.91 o 
 -13   8   8       16.02       15.49      0.78 o 
 -12   8   8       10.59       14.31      1.07 o 
 -11   8   8       19.95       20.45      1.32 o 
 -10   8   8       19.67       21.88      0.99 o 
  -9   8   8       36.46       34.86      2.83 o 
  -8   8   8       16.78       17.75      1.53 o 
  -7   8   8       18.91       19.91      1.59 o 
  -6   8   8        3.65        3.63      1.02 o 
  -5   8   8      272.83      270.37      6.05 o 
  -4   8   8        7.03       10.85      1.68 o 
  -3   8   8      216.45      199.91      2.23 o 
  -2   8   8        0.60        0.16      1.14 o 
  -1   8   8       63.35       61.24      3.14 o 
   0   8   8        3.65        4.09      0.95 o 
   1   8   8        4.93        3.70      0.97 o 
   2   8   8        0.46        0.17      0.71 o 
   3   8   8        0.61        0.50      0.66 o 
   4   8   8       12.94       12.24      1.20 o 
   5   8   8       35.69       37.95      1.30 o 
   6   8   8        1.90        1.85      0.71 o 
 -12   9   8        0.42        0.57      0.78 o 
 -11   9   8        9.13       11.16      1.14 o 
 -10   9   8       16.01       14.41      1.25 o 
  -9   9   8        0.38        0.03      1.27 o 
  -8   9   8        0.00       -0.53      0.86 o 
  -7   9   8       11.26       11.72      1.00 o 
  -6   9   8       66.99       78.47      2.34 o 
  -5   9   8      101.95      108.60      3.13 o 
  -4   9   8       36.18       34.82      1.29 o 
  -3   9   8       34.84       34.05      2.37 o 
  -2   9   8       94.43       92.48      1.85 o 
  -1   9   8        3.39        2.45      0.93 o 
   0   9   8        6.17        5.19      1.27 o 
   1   9   8        0.26        0.17      0.84 o 
   2   9   8        1.27        0.74      0.65 o 
   3   9   8        1.50        0.88      1.04 o 
   4   9   8        1.99        1.42      0.93 o 
   5   9   8        1.20        1.72      0.82 o 
 -11  10   8       30.39       36.32      1.07 o 
 -10  10   8        0.09        0.35      0.95 o 
  -9  10   8        7.46        7.80      0.77 o 
  -8  10   8        0.64       -0.19      0.81 o 
  -7  10   8        0.93        1.52      1.19 o 
  -6  10   8        0.08        0.65      1.23 o 
  -5  10   8        1.38        1.10      0.84 o 
  -4  10   8       87.30       88.96      1.92 o 
  -3  10   8       12.18        8.77      1.00 o 
  -2  10   8       69.21       62.37      1.33 o 
  -1  10   8        0.16        0.11      0.70 o 
   0  10   8       18.20       12.62      0.76 o 
   1  10   8        3.14        2.15      1.20 o 
   2  10   8       11.25       13.67      1.00 o 
   3  10   8        4.53        4.46      0.99 o 
   4  10   8        0.39        1.38      0.79 o 
 -10  11   8        0.79        1.92      0.77 o 
  -9  11   8        0.07       -0.61      0.61 o 
  -8  11   8        5.10        4.60      0.75 o 
  -7  11   8        2.81        3.17      0.80 o 
  -6  11   8        0.14       -1.13      1.17 o 
  -5  11   8       20.78       25.31      1.36 o 
  -4  11   8       16.15       11.94      1.23 o 
  -3  11   8        0.53        0.41      0.78 o 
  -2  11   8       10.93       11.16      0.73 o 
  -1  11   8       18.68       17.70      0.76 o 
   0  11   8        0.12        0.17      0.61 o 
   1  11   8        1.48        1.46      0.61 o 
   2  11   8        2.02        1.34      0.66 o 
   3  11   8        0.20       -0.42      0.55 o 
  -8  12   8       18.64       26.08      1.13 o 
  -7  12   8        6.07        7.41      0.70 o 
  -6  12   8        5.96        7.88      0.76 o 
  -5  12   8        5.51        4.94      1.08 o 
  -4  12   8        0.37        0.56      0.72 o 
  -3  12   8        5.98        5.27      0.77 o 
  -2  12   8        6.16        5.88      0.77 o 
  -1  12   8        6.11        5.54      1.21 o 
   0  12   8        0.10        0.80      1.07 o 
   1  12   8        7.29        8.05      1.13 o 
   2  12   8        4.18        7.78      0.77 o 
  -7  13   8        7.54       10.23      0.78 o 
  -6  13   8        6.40        6.01      0.58 o 
  -5  13   8        3.12        3.27      0.62 o 
  -4  13   8        0.18       -0.52      0.62 o 
  -3  13   8        3.56        5.60      0.73 o 
  -2  13   8        6.56        9.11      1.04 o 
  -1  13   8        1.88        3.74      0.63 o 
   0  13   8       14.49       16.64      1.10 o 
 -14   1   9        0.36        0.15      0.47 o 
 -13   1   9        5.85        5.98      0.78 o 
 -12   1   9        0.83        1.60      0.81 o 
 -11   1   9       76.46       62.91      1.42 o 
 -10   1   9       15.81       13.19      1.11 o 
  -9   1   9       31.31       32.85      1.30 o 
  -8   1   9        4.73        5.04      1.04 o 
  -7   1   9      179.58      179.70      8.23 o 
  -6   1   9       24.83       31.00      2.18 o 
  -5   1   9        0.00       -0.50      1.08 o 
  -4   1   9       23.48       27.15      1.19 o 
  -3   1   9       26.21       28.87      1.79 o 
  -2   1   9       22.50       24.44      0.90 o 
  -1   1   9      125.34      132.91      1.61 o 
   0   1   9        1.13        1.33      0.99 o 
   1   1   9       12.20        9.08      1.11 o 
   2   1   9        2.44        2.71      0.97 o 
   3   1   9      131.22      124.79      1.83 o 
   4   1   9       23.30       25.41      0.65 o 
   5   1   9        0.22        0.07      0.52 o 
   6   1   9        0.08        0.18      0.52 o 
   7   1   9        0.04        0.89      0.77 o 
 -14   2   9       11.32        9.77      0.97 o 
 -13   2   9        1.72        3.03      0.90 o 
 -12   2   9        7.80        6.33      0.93 o 
 -11   2   9        1.18        1.94      0.76 o 
 -10   2   9       90.99       83.67      3.99 o 
  -9   2   9       14.76       14.85      1.19 o 
  -8   2   9       24.67       21.39      1.88 o 
  -7   2   9      247.38      233.54      3.22 o 
  -6   2   9      236.60      237.83      2.40 o 
  -5   2   9       94.09       95.07      1.69 o 
  -4   2   9       26.90       27.66      1.60 o 
  -3   2   9       15.38       16.15      0.98 o 
  -2   2   9       32.00       34.10      1.21 o 
  -1   2   9       45.47       43.64      1.64 o 
   0   2   9       10.30       13.48      1.16 o 
   1   2   9        5.97        5.20      1.06 o 
   2   2   9        0.56        0.50      0.94 o 
   3   2   9        0.73        0.18      0.63 o 
   4   2   9        6.99        3.74      0.60 o 
   5   2   9        1.54        0.74      0.51 o 
   6   2   9        1.46        1.00      0.50 o 
   7   2   9        2.19        2.44      0.74 o 
 -14   3   9        0.01       -0.11      0.82 o 
 -13   3   9       16.94       18.24      0.90 o 
 -12   3   9       10.11       11.93      0.92 o 
 -11   3   9        9.48        8.34      0.82 o 
 -10   3   9        2.04        2.74      0.81 o 
  -9   3   9      179.00      174.41      3.04 o 
  -8   3   9       83.92       72.54      2.23 o 
  -7   3   9      188.93      184.91      3.00 o 
  -6   3   9        5.89        6.46      1.52 o 
  -5   3   9       27.81       26.79      1.31 o 
  -4   3   9      100.25      102.23      1.95 o 
  -3   3   9       28.54       31.41      1.65 o 
  -2   3   9      275.99      290.39      6.25 o 
  -1   3   9       36.44       36.73      1.79 o 
   0   3   9      161.51      177.69      2.11 o 
   1   3   9       33.73       37.82      1.49 o 
   2   3   9       45.25       49.20      1.33 o 
   3   3   9        0.33        0.29      0.72 o 
   4   3   9        7.54        8.29      0.73 o 
   5   3   9        2.69        3.31      0.51 o 
   6   3   9       16.27       20.89      0.59 o 
 -14   4   9        0.01        0.29      0.72 o 
 -13   4   9        0.97        0.82      0.69 o 
 -12   4   9        0.12       -0.44      0.63 o 
 -11   4   9        0.17       -0.87      0.87 o 
 -10   4   9       27.96       30.21      1.21 o 
  -9   4   9       21.42       17.65      1.54 o 
  -8   4   9        5.14        6.82      1.53 o 
  -7   4   9        9.19        7.70      1.53 o 
  -6   4   9      354.43      326.09      3.78 o 
  -5   4   9        4.70        4.16      1.61 o 
  -4   4   9       17.11       15.52      1.72 o 
  -3   4   9       78.23       73.20      2.29 o 
  -2   4   9        1.66        3.37      1.12 o 
  -1   4   9       30.59       26.25      1.27 o 
   0   4   9       14.05       11.72      1.17 o 
   1   4   9       40.45       34.46      1.32 o 
   2   4   9        1.29        0.86      0.95 o 
   3   4   9        7.44        8.83      0.78 o 
   4   4   9        4.74        3.74      0.78 o 
   5   4   9        5.03        4.89      0.75 o 
   6   4   9       15.37       21.64      1.05 o 
 -14   5   9        9.85       10.56      0.66 o 
 -13   5   9        2.77        3.51      0.65 o 
 -12   5   9        0.03        0.24      0.73 o 
 -11   5   9        2.64        2.70      0.84 o 
 -10   5   9        8.44        7.64      0.94 o 
  -9   5   9        0.52       -0.48      1.24 o 
  -8   5   9       17.71       14.78      1.54 o 
  -7   5   9      118.21      115.35      2.52 o 
  -6   5   9       95.48       86.64      2.38 o 
  -5   5   9      260.57      254.56      3.51 o 
  -4   5   9        6.26        4.81      1.61 o 
  -3   5   9      171.31      172.25      2.17 o 
  -2   5   9       67.55       66.07      1.52 o 
  -1   5   9       16.83       14.98      1.22 o 
   0   5   9      244.52      245.83      3.68 o 
   1   5   9        1.99        0.04      0.82 o 
   2   5   9        7.97        7.73      0.81 o 
   3   5   9       15.95       13.73      1.38 o 
   4   5   9        0.44       -0.15      0.75 o 
   5   5   9       27.43       25.50      0.84 o 
   6   5   9        1.74        2.55      0.73 o 
 -13   6   9        1.00        1.53      0.56 o 
 -12   6   9        1.10       -0.24      0.72 o 
 -11   6   9        0.00       -0.38      0.79 o 
 -10   6   9        3.30        3.79      0.91 o 
  -9   6   9        0.50       -0.95      1.28 o 
  -8   6   9        0.17        0.81      1.28 o 
  -7   6   9       35.58       33.89      1.74 o 
  -6   6   9        3.78        0.05      1.39 o 
  -5   6   9       65.63       67.29      2.21 o 
  -4   6   9       89.31      100.55      2.48 o 
  -3   6   9       23.28       26.80      1.34 o 
  -2   6   9       11.27        8.65      1.12 o 
  -1   6   9       24.37       23.95      1.27 o 
   0   6   9       27.54       28.81      1.00 o 
   1   6   9        0.54       -0.18      0.76 o 
   2   6   9        0.10       -0.26      0.70 o 
   3   6   9        0.82       -0.08      0.77 o 
   4   6   9        0.63        0.52      0.70 o 
   5   6   9        0.09       -0.58      0.58 o 
 -13   7   9        0.79        0.74      0.70 o 
 -12   7   9        8.99       13.21      1.20 o 
 -11   7   9        1.44        2.23      0.76 o 
 -10   7   9        0.00       -0.04      0.80 o 
  -9   7   9        9.39        9.84      1.35 o 
  -8   7   9        0.56        0.38      1.25 o 
  -7   7   9      104.53      104.78      2.31 o 
  -6   7   9       60.04       61.25      2.02 o 
  -5   7   9       26.26       19.26      1.71 o 
  -4   7   9      121.11      136.51      6.40 o 
  -3   7   9      191.00      190.19      2.18 o 
  -2   7   9        5.82        2.88      0.89 o 
  -1   7   9       30.72       26.67      3.01 o 
   0   7   9       18.92       18.14      0.87 o 
   1   7   9        0.75        1.54      0.70 o 
   2   7   9        0.17       -0.22      0.65 o 
   3   7   9        8.50        9.65      1.18 o 
   4   7   9        6.88        5.85      1.02 o 
   5   7   9        0.30        1.21      0.74 o 
 -12   8   9        9.31       11.96      0.96 o 
 -11   8   9        7.97        8.06      1.07 o 
 -10   8   9       12.89       16.09      0.90 o 
  -9   8   9        1.76        1.56      0.82 o 
  -8   8   9        3.82        4.47      1.25 o 
  -7   8   9       18.82       18.61      1.51 o 
  -6   8   9       43.65       53.00      1.80 o 
  -5   8   9       31.65       37.08      1.83 o 
  -4   8   9       44.93       53.78      1.99 o 
  -3   8   9       52.74       51.87      1.13 o 
  -2   8   9       29.99       34.22      1.46 o 
  -1   8   9       11.44        8.62      1.01 o 
   0   8   9       10.44        8.43      0.91 o 
   1   8   9        0.77        1.05      0.82 o 
   2   8   9        0.85        1.83      0.80 o 
   3   8   9       19.34       19.94      1.15 o 
   4   8   9        1.10        1.28      0.83 o 
   5   8   9        1.86        2.29      0.66 o 
 -11   9   9        1.87        4.98      0.94 o 
 -10   9   9        0.10       -1.02      1.02 o 
  -9   9   9        0.42       -0.01      0.75 o 
  -8   9   9       10.94       13.50      1.27 o 
  -7   9   9        9.03        7.35      1.31 o 
  -6   9   9        4.73        7.18      1.30 o 
  -5   9   9        0.77        1.37      1.26 o 
  -4   9   9       66.35       58.37      1.90 o 
  -3   9   9       13.43       12.00      0.83 o 
  -2   9   9        3.18        1.41      0.69 o 
  -1   9   9        0.45       -0.62      0.88 o 
   0   9   9        7.83        8.59      0.72 o 
   1   9   9        5.43        4.34      0.81 o 
   2   9   9        0.74        0.91      0.95 o 
   3   9   9        9.01        8.96      0.93 o 
   4   9   9        0.05       -0.36      0.46 o 
 -10  10   9        0.69        1.18      0.89 o 
  -9  10   9        0.77        0.50      1.01 o 
  -8  10   9        0.84        0.70      1.06 o 
  -7  10   9        3.59        3.42      1.13 o 
  -6  10   9        4.01        4.80      1.14 o 
  -5  10   9        1.16        1.78      0.82 o 
  -4  10   9        0.16        0.87      0.79 o 
  -3  10   9       34.80       35.81      1.18 o 
  -2  10   9        0.81        0.89      0.81 o 
  -1  10   9        2.12        2.47      0.87 o 
   0  10   9        9.74        9.61      0.68 o 
   1  10   9        4.50        4.62      0.61 o 
   2  10   9        4.08        2.89      0.62 o 
   3  10   9        6.02        6.55      0.82 o 
  -9  11   9        1.75        1.05      0.78 o 
  -8  11   9        0.26        0.84      0.95 o 
  -7  11   9        4.59        4.71      1.07 o 
  -6  11   9       11.49       18.51      1.11 o 
  -5  11   9        8.19        6.92      0.77 o 
  -4  11   9       20.15       20.49      0.86 o 
  -3  11   9        0.10       -0.73      0.73 o 
  -2  11   9       30.87       29.97      0.93 o 
  -1  11   9        5.10        5.16      0.60 o 
   0  11   9        2.72        2.33      0.54 o 
   1  11   9       14.87       16.14      0.64 o 
  -7  12   9        0.07        0.80      0.80 o 
  -6  12   9       14.94       18.76      0.73 o 
  -5  12   9        1.95        2.25      0.60 o 
  -4  12   9        0.77        0.06      0.63 o 
  -3  12   9        6.70        8.82      0.85 o 
  -2  12   9        2.88        2.46      0.62 o 
  -1  12   9        0.00        0.12      0.55 o 
 -14   0  10        0.01        0.25      0.76 o 
 -13   0  10        3.62        3.73      1.01 o 
 -12   0  10        0.05       -0.95      1.09 o 
 -11   0  10        6.58        6.91      1.26 o 
 -10   0  10        1.56       -1.35      1.35 o 
  -9   0  10        9.09        5.96      1.47 o 
  -8   0  10       15.54       13.63      1.60 o 
  -7   0  10        4.08        2.92      1.40 o 
  -6   0  10        7.56        6.75      1.42 o 
  -5   0  10      258.79      267.37      3.28 o 
  -4   0  10       69.50       74.36      2.05 o 
  -3   0  10       64.40       66.55      2.19 o 
  -2   0  10        4.74        3.88      1.49 o 
  -1   0  10       34.10       36.84      1.88 o 
   0   0  10        4.46        2.85      1.45 o 
   1   0  10      107.51      107.47      2.46 o 
   2   0  10       41.05       42.69      1.79 o 
   3   0  10       47.68       51.30      1.71 o 
   4   0  10        1.23        0.07      1.06 o 
   5   0  10        1.15       -0.32      0.92 o 
   6   0  10        6.58        8.77      0.67 o 
 -14   1  10        0.01       -0.30      0.77 o 
 -13   1  10        1.25        1.58      0.67 o 
 -12   1  10        0.54       -0.02      0.75 o 
 -11   1  10        0.01        0.06      0.82 o 
 -10   1  10        0.00        0.64      0.91 o 
  -9   1  10        1.84        1.46      1.02 o 
  -8   1  10      117.53      115.57      8.24 o 
  -7   1  10        2.96        2.77      1.02 o 
  -6   1  10        0.74        3.01      1.43 o 
  -5   1  10       80.59       78.88      2.15 o 
  -4   1  10        5.76        5.78      1.48 o 
  -3   1  10       17.46       17.53      0.97 o 
  -2   1  10        6.82        5.79      0.86 o 
  -1   1  10        3.81        3.94      0.87 o 
   0   1  10       15.24       14.11      1.09 o 
   1   1  10       11.12        7.83      1.21 o 
   2   1  10        7.13        8.13      0.99 o 
   3   1  10       39.91       38.39      1.13 o 
   4   1  10       10.35        8.87      1.23 o 
   5   1  10        1.23        0.81      0.64 o 
   6   1  10        0.12       -0.13      0.60 o 
 -14   2  10        0.63        0.38      0.72 o 
 -13   2  10        3.91        3.23      0.69 o 
 -12   2  10       16.25       21.34      1.20 o 
 -11   2  10       28.57       29.88      2.39 o 
 -10   2  10        3.68        2.77      0.94 o 
  -9   2  10       11.10        9.25      1.03 o 
  -8   2  10        1.32        1.45      1.36 o 
  -7   2  10       15.94       12.74      1.56 o 
  -6   2  10       20.60       20.17      1.68 o 
  -5   2  10      364.21      364.11      3.99 o 
  -4   2  10        6.84        7.27      1.14 o 
  -3   2  10        3.39        3.36      0.87 o 
  -2   2  10        0.84        1.14      0.86 o 
  -1   2  10        0.02       -0.83      0.84 o 
   0   2  10        9.31        6.27      1.03 o 
   1   2  10        2.85        2.72      0.94 o 
   2   2  10       33.74       34.49      1.43 o 
   3   2  10        7.35        9.31      0.88 o 
   4   2  10        0.39        0.68      0.75 o 
   5   2  10       13.13       14.33      0.70 o 
 -14   3  10        0.41        2.01      0.67 o 
 -13   3  10        0.36        0.21      0.88 o 
 -12   3  10        0.01       -0.12      0.72 o 
 -11   3  10       31.53       30.69      1.20 o 
 -10   3  10       35.57       36.51      3.65 o 
  -9   3  10       15.67       10.78      1.44 o 
  -8   3  10       60.39       55.57      2.02 o 
  -7   3  10       25.74       21.79      1.63 o 
  -6   3  10       28.38       23.49      1.72 o 
  -5   3  10      272.56      278.86      3.60 o 
  -4   3  10      322.28      344.47     18.58 o 
  -3   3  10        0.42       -0.90      0.90 o 
  -2   3  10       26.37       28.02      1.09 o 
  -1   3  10        2.74        2.19      1.05 o 
   0   3  10       43.27       48.51      1.82 o 
   1   3  10        2.82        2.07      0.93 o 
   2   3  10        6.05        8.15      0.92 o 
   3   3  10        8.46        7.60      0.86 o 
   4   3  10        0.02       -0.01      0.70 o 
   5   3  10        1.03        1.55      0.85 o 
 -13   4  10        0.16       -0.78      0.84 o 
 -12   4  10        1.32        1.79      0.72 o 
 -11   4  10       37.35       39.53      3.06 o 
 -10   4  10        4.61        3.31      0.88 o 
  -9   4  10       11.42       10.56      1.36 o 
  -8   4  10        1.14       -0.19      1.30 o 
  -7   4  10       84.04       80.30      2.24 o 
  -6   4  10      193.11      185.63      3.03 o 
  -5   4  10       58.85       53.23      2.13 o 
  -4   4  10       24.21       27.38      1.30 o 
  -3   4  10       60.68       61.75      1.55 o 
  -2   4  10       47.41       49.16      1.79 o 
  -1   4  10        8.10        5.32      1.53 o 
   0   4  10        5.50        6.07      1.02 o 
   1   4  10        2.14        3.32      1.33 o 
   2   4  10        9.35        8.92      1.32 o 
   3   4  10        7.39        5.46      0.76 o 
   4   4  10        0.48        0.36      0.64 o 
   5   4  10        2.23        1.93      0.77 o 
 -13   5  10        0.17        0.26      0.74 o 
 -12   5  10        0.74        1.14      0.68 o 
 -11   5  10        1.23        0.82      0.78 o 
 -10   5  10        0.00        0.35      1.25 o 
  -9   5  10        0.01       -0.43      1.14 o 
  -8   5  10       35.51       34.27      1.65 o 
  -7   5  10        5.19        5.59      1.35 o 
  -6   5  10       35.31       36.20      1.89 o 
  -5   5  10       21.19       16.68      1.70 o 
  -4   5  10      110.39      114.20      1.87 o 
  -3   5  10        1.95        3.38      0.91 o 
  -2   5  10        1.20        0.62      0.88 o 
  -1   5  10       45.18       49.86      1.81 o 
   0   5  10       97.21      115.39      4.20 o 
   1   5  10       16.11       15.21      1.44 o 
   2   5  10        2.84        1.77      0.80 o 
   3   5  10        1.61        0.44      0.69 o 
   4   5  10        3.81        2.23      0.58 o 
 -12   6  10        1.74        0.97      0.64 o 
 -11   6  10        1.18        1.31      0.72 o 
 -10   6  10        0.00        0.09      0.80 o 
  -9   6  10        1.78        2.67      1.21 o 
  -8   6  10       11.89       11.52      1.37 o 
  -7   6  10        1.88        3.46      1.27 o 
  -6   6  10       35.96       36.07      1.75 o 
  -5   6  10      110.67      106.17      2.85 o 
  -4   6  10        2.34        3.20      0.92 o 
  -3   6  10      305.30      308.32      2.10 o 
  -2   6  10      220.92      227.31      2.64 o 
  -1   6  10       19.52       19.88      1.21 o 
   0   6  10       59.34       62.92      1.34 o 
   1   6  10        1.47        0.80      0.80 o 
   2   6  10        0.32        1.14      0.71 o 
   3   6  10        5.41        5.81      0.66 o 
   4   6  10        1.28        0.06      0.85 o 
 -12   7  10        1.25        1.13      0.78 o 
 -11   7  10        0.76        1.45      0.69 o 
 -10   7  10        4.56        5.22      0.83 o 
  -9   7  10        0.02       -0.74      1.14 o 
  -8   7  10        1.27        2.12      1.17 o 
  -7   7  10       10.62        8.68      1.29 o 
  -6   7  10        9.74        7.93      1.01 o 
  -5   7  10       51.98       50.17      1.36 o 
  -4   7  10      109.99      109.95      1.73 o 
  -3   7  10       38.77       40.91      1.08 o 
  -2   7  10       35.59       41.09      1.76 o 
  -1   7  10       22.53       20.98      0.95 o 
   0   7  10        0.24        0.46      0.68 o 
   1   7  10        0.80        0.76      0.71 o 
   2   7  10        0.36        0.41      0.89 o 
   3   7  10        2.70        2.48      0.60 o 
   4   7  10        2.56        2.15      0.68 o 
 -11   8  10        8.97       12.97      1.05 o 
 -10   8  10        0.08        0.09      0.70 o 
  -9   8  10        0.85        1.36      0.77 o 
  -8   8  10       10.48       12.64      1.30 o 
  -7   8  10        0.65       -0.27      1.16 o 
  -6   8  10        5.87        6.15      1.22 o 
  -5   8  10        0.39        0.51      0.88 o 
  -4   8  10       64.61       64.34      2.72 o 
  -3   8  10        0.84        1.69      0.90 o 
  -2   8  10       25.34       19.55      1.01 o 
  -1   8  10        0.01       -0.02      0.85 o 
   0   8  10        9.53        9.83      0.68 o 
   1   8  10        0.77        1.44      0.69 o 
   2   8  10       11.55       10.24      0.68 o 
   3   8  10        0.69       -0.13      0.75 o 
 -10   9  10        4.20        7.02      0.99 o 
  -9   9  10       35.84       50.53      0.95 o 
  -8   9  10        4.99        6.34      1.11 o 
  -7   9  10       44.15       46.11      1.53 o 
  -6   9  10       17.59       20.48      1.38 o 
  -5   9  10      104.45      110.53      1.45 o 
  -4   9  10        1.42        3.08      1.08 o 
  -3   9  10        7.13        7.31      0.88 o 
  -2   9  10        3.53        3.12      0.82 o 
  -1   9  10        0.73        0.68      0.61 o 
   0   9  10        3.92        2.78      0.58 o 
   1   9  10        6.42        6.38      0.62 o 
   2   9  10        1.88        1.58      0.76 o 
  -9  10  10        0.00        0.43      0.55 o 
  -8  10  10       21.27       20.97      1.08 o 
  -7  10  10        2.03        1.58      0.68 o 
  -6  10  10       32.71       36.67      0.94 o 
  -5  10  10        8.78        7.77      0.81 o 
  -4  10  10        0.56        2.72      0.75 o 
  -3  10  10       20.39       21.05      1.07 o 
  -2  10  10        3.15        2.57      0.73 o 
  -1  10  10        6.76        4.86      0.55 o 
   0  10  10        0.13       -0.62      0.82 o 
   1  10  10        0.00       -0.67      0.67 o 
  -7  11  10        0.23        0.37      0.56 o 
  -6  11  10        1.39        3.02      0.91 o 
  -5  11  10        0.27       -0.12      0.91 o 
  -4  11  10        0.00       -0.23      0.93 o 
  -3  11  10       17.11       19.73      1.34 o 
  -2  11  10        3.71        5.19      0.97 o 
  -1  11  10        6.96        6.29      0.87 o 
 -13   1  11        0.42        0.22      0.57 o 
 -12   1  11        0.01        0.10      0.71 o 
 -11   1  11        1.19        2.57      0.78 o 
 -10   1  11        4.09        4.62      0.90 o 
  -9   1  11       46.82       50.37      3.20 o 
  -8   1  11        4.72        7.05      1.22 o 
  -7   1  11       14.26       13.11      1.54 o 
  -6   1  11       25.36       29.42      1.68 o 
  -5   1  11        1.46        1.41      0.81 o 
  -4   1  11        2.77        2.78      0.83 o 
  -3   1  11       16.46       16.02      0.91 o 
  -2   1  11       20.92       21.39      1.54 o 
  -1   1  11       11.37        8.00      0.99 o 
   0   1  11        5.49        2.78      0.90 o 
   1   1  11        9.08        8.45      1.12 o 
   2   1  11        2.85        2.07      0.78 o 
   3   1  11        1.85        1.48      0.69 o 
   4   1  11       11.32        9.29      0.59 o 
 -13   2  11        2.51        4.66      0.87 o 
 -12   2  11        1.52        1.77      0.68 o 
 -11   2  11        8.73       12.78      0.87 o 
 -10   2  11        1.81        2.66      1.00 o 
  -9   2  11       79.40       79.85      2.10 o 
  -8   2  11        0.31        1.08      1.31 o 
  -7   2  11       67.40       59.42      2.01 o 
  -6   2  11       67.39       70.54      2.07 o 
  -5   2  11       53.63       55.90      1.19 o 
  -4   2  11       20.83       19.58      0.97 o 
  -3   2  11       19.77       21.68      0.98 o 
  -2   2  11        4.83        3.02      0.82 o 
  -1   2  11        2.46        1.67      0.76 o 
   0   2  11        0.15        0.38      0.70 o 
   1   2  11        0.41        0.28      0.79 o 
   2   2  11        5.45        7.04      0.98 o 
   3   2  11        2.62        3.22      0.68 o 
   4   2  11        1.09        2.05      0.76 o 
 -13   3  11        3.41        4.07      0.79 o 
 -12   3  11        1.52        2.75      0.94 o 
 -11   3  11       12.92       14.63      1.20 o 
 -10   3  11        0.87        0.40      1.08 o 
  -9   3  11        9.70        7.90      0.94 o 
  -8   3  11        3.59        2.28      1.31 o 
  -7   3  11       23.86       22.86      1.61 o 
  -6   3  11       34.56       34.83      2.46 o 
  -5   3  11       84.79       84.31      1.61 o 
  -4   3  11        0.05        0.23      0.86 o 
  -3   3  11      131.54      145.24      1.92 o 
  -2   3  11        0.36        0.65      0.81 o 
  -1   3  11       25.69       25.78      1.03 o 
   0   3  11        0.05        0.29      0.69 o 
   1   3  11        0.09        0.17      0.64 o 
   2   3  11        0.01       -0.38      0.57 o 
   3   3  11        1.94        1.61      0.96 o 
   4   3  11        3.63        5.16      0.70 o 
 -13   4  11        0.33        0.17      0.66 o 
 -12   4  11        1.29        3.46      0.92 o 
 -11   4  11        1.05        1.09      0.69 o 
 -10   4  11        2.30        2.47      0.79 o 
  -9   4  11        9.55        8.76      1.23 o 
  -8   4  11        5.86        5.39      1.26 o 
  -7   4  11       33.60       31.19      1.61 o 
  -6   4  11       55.18       53.20      1.87 o 
  -5   4  11       11.31        9.15      1.14 o 
  -4   4  11      242.84      235.47      5.55 o 
  -3   4  11       45.60       46.48      1.61 o 
  -2   4  11      123.79      121.36      3.45 o 
  -1   4  11       34.66       38.85      1.23 o 
   0   4  11        0.64        0.56      0.86 o 
   1   4  11       25.50       24.75      1.74 o 
   2   4  11       25.42       30.82      0.94 o 
   3   4  11        7.87        8.20      0.85 o 
 -12   5  11        0.06        0.38      0.81 o 
 -11   5  11        0.40       -0.20      0.68 o 
 -10   5  11        5.42        6.41      0.80 o 
  -9   5  11        1.00       -0.17      1.03 o 
  -8   5  11       12.91       12.69      1.24 o 
  -7   5  11        3.14        3.01      1.16 o 
  -6   5  11       18.09       15.23      1.85 o 
  -5   5  11       18.88       16.62      1.11 o 
  -4   5  11       52.08       49.32      1.35 o 
  -3   5  11       21.72       23.73      1.17 o 
  -2   5  11       58.28       66.88      1.41 o 
  -1   5  11        5.18        4.45      0.92 o 
   0   5  11       20.56       22.44      1.00 o 
   1   5  11       10.34        8.58      0.83 o 
   2   5  11       15.64       15.42      0.76 o 
   3   5  11        0.22        1.13      0.69 o 
 -11   6  11        0.13       -0.63      0.63 o 
 -10   6  11        7.77        9.54      0.80 o 
  -9   6  11        0.09        0.59      0.78 o 
  -8   6  11        0.20        0.34      1.04 o 
  -7   6  11        0.46        0.78      0.80 o 
  -6   6  11        4.49        3.07      1.00 o 
  -5   6  11        1.87       -0.22      0.86 o 
  -4   6  11        9.00       10.12      0.97 o 
  -3   6  11        0.12        1.57      0.73 o 
  -2   6  11        9.07       10.81      0.78 o 
  -1   6  11       45.15       50.73      1.14 o 
   0   6  11        1.03        0.89      0.77 o 
   1   6  11        6.12        4.75      0.88 o 
   2   6  11        8.54        6.32      0.61 o 
 -11   7  11       12.04       14.53      0.63 o 
 -10   7  11        0.04        0.77      0.67 o 
  -9   7  11        2.27        2.01      0.61 o 
  -8   7  11       27.27       32.05      1.28 o 
  -7   7  11       12.84       15.24      0.92 o 
  -6   7  11        2.44        2.61      0.64 o 
  -5   7  11        8.39        7.92      0.72 o 
  -4   7  11       27.70       27.65      1.39 o 
  -3   7  11       10.14       11.81      0.99 o 
  -2   7  11        0.03        0.66      0.64 o 
  -1   7  11        0.25        0.36      0.62 o 
   0   7  11        0.86        0.82      1.03 o 
   1   7  11        2.14        0.61      0.93 o 
   2   7  11       24.17       27.17      0.90 o 
 -10   8  11        0.08        0.40      0.57 o 
  -9   8  11        7.69        9.78      0.74 o 
  -8   8  11       25.01       29.08      1.28 o 
  -7   8  11        3.16        4.91      0.74 o 
  -6   8  11       12.82       11.65      0.83 o 
  -5   8  11       25.25       29.18      2.49 o 
  -4   8  11        6.91        6.58      0.80 o 
  -3   8  11       12.94       10.82      0.84 o 
  -2   8  11        1.35        1.41      0.74 o 
  -1   8  11       11.06       11.68      1.09 o 
   0   8  11       15.48       15.27      1.02 o 
   1   8  11        3.51        5.43      0.77 o 
  -9   9  11        2.70        2.97      0.85 o 
  -8   9  11        0.27        0.06      0.62 o 
  -7   9  11       19.84       21.10      1.44 o 
  -6   9  11        3.00        2.78      0.68 o 
  -5   9  11        0.00       -0.70      0.70 o 
  -4   9  11        5.07        4.44      0.72 o 
  -3   9  11        0.11        0.53      0.65 o 
  -2   9  11       22.36       25.41      1.35 o 
  -1   9  11        0.01        0.21      0.80 o 
   0   9  11        5.85        7.42      0.72 o 
  -7  10  11        0.12       -0.78      0.78 o 
  -6  10  11        2.01        2.00      0.75 o 
  -5  10  11        1.61        2.17      0.57 o 
  -4  10  11        3.29        3.10      0.57 o 
  -3  10  11        3.77        3.73      0.56 o 
 -12   0  12        5.06        3.49      0.78 o 
 -11   0  12        0.57        0.76      0.96 o 
 -10   0  12        1.45        1.35      1.01 o 
  -9   0  12       22.51       28.62      1.43 o 
  -8   0  12        0.88        1.00      1.20 o 
  -7   0  12        7.41        6.05      1.89 o 
  -6   0  12       49.18       46.09      1.86 o 
  -5   0  12        9.77        6.95      1.42 o 
  -4   0  12       12.32       10.75      1.46 o 
  -3   0  12      138.58      141.07      2.55 o 
  -2   0  12       30.60       28.67      1.52 o 
  -1   0  12        6.21        5.72      1.19 o 
   0   0  12        1.60        0.26      1.07 o 
   1   0  12       11.26        8.71      1.07 o 
   2   0  12        4.75        3.02      0.83 o 
 -12   1  12        0.30       -0.02      0.80 o 
 -11   1  12        0.15        0.20      0.66 o 
 -10   1  12        3.25        4.43      0.77 o 
  -9   1  12       16.69       16.70      1.30 o 
  -8   1  12        1.44       -0.53      1.26 o 
  -7   1  12        0.11       -0.75      0.75 o 
  -6   1  12       40.96       34.14      1.58 o 
  -5   1  12        4.06        3.38      0.77 o 
  -4   1  12       18.28       19.70      1.07 o 
  -3   1  12        5.57        4.75      0.96 o 
  -2   1  12        5.89        7.39      0.92 o 
  -1   1  12        0.08        0.32      0.79 o 
   0   1  12        2.72        2.09      0.76 o 
   1   1  12        0.04       -0.44      0.68 o 
   2   1  12        0.07       -0.56      0.56 o 
 -12   2  12        5.37        5.08      0.85 o 
 -11   2  12        1.05        0.59      0.97 o 
 -10   2  12        0.29        2.15      1.07 o 
  -9   2  12       11.55       12.57      1.29 o 
  -8   2  12        8.62       11.21      0.99 o 
  -7   2  12        3.25        1.21      0.75 o 
  -6   2  12       44.94       50.65      1.42 o 
  -5   2  12       16.74       16.83      1.18 o 
  -4   2  12       96.32      108.23      1.56 o 
  -3   2  12       53.86       57.56      1.24 o 
  -2   2  12        8.47        8.08      0.71 o 
  -1   2  12       13.63       13.21      0.89 o 
   0   2  12        1.50        0.28      0.74 o 
   1   2  12        4.66        4.42      0.68 o 
   2   2  12        1.02        1.07      0.78 o 
 -12   3  12        0.34        0.70      0.75 o 
 -11   3  12        3.72        5.02      0.98 o 
 -10   3  12        8.32        9.96      1.13 o 
  -9   3  12       30.46       33.23      1.04 o 
  -8   3  12        6.34        6.38      0.91 o 
  -7   3  12       98.86      110.76      3.20 o 
  -6   3  12       18.70       18.14      1.52 o 
  -5   3  12       17.51       16.22      1.35 o 
  -4   3  12        5.48        5.45      1.34 o 
  -3   3  12       43.86       47.82      1.24 o 
  -2   3  12       13.27       13.10      0.74 o 
  -1   3  12        1.65        1.62      0.62 o 
   0   3  12       16.94       18.61      1.04 o 
   1   3  12        2.45        1.51      0.91 o 
   2   3  12        0.95       -0.40      0.82 o 
 -12   4  12        2.13        3.60      0.67 o 
 -11   4  12        0.62        0.21      0.85 o 
 -10   4  12        2.89        1.62      0.97 o 
  -9   4  12        0.28        0.83      1.04 o 
  -8   4  12        0.27       -0.80      0.80 o 
  -7   4  12        9.48        9.47      2.36 o 
  -6   4  12        0.88        1.23      0.85 o 
  -5   4  12        0.45        0.93      0.86 o 
  -4   4  12       45.94       47.40      1.58 o 
  -3   4  12       12.84       14.81      0.96 o 
  -2   4  12        0.91        1.23      0.80 o 
  -1   4  12        0.18       -0.74      0.74 o 
   0   4  12        2.09        1.18      0.66 o 
   1   4  12        1.64        2.95      0.85 o 
 -11   5  12        1.22        0.95      0.55 o 
 -10   5  12        0.01        0.20      0.51 o 
  -9   5  12        1.30        1.77      0.59 o 
  -8   5  12        1.59        0.70      0.75 o 
  -7   5  12        6.27        7.44      1.03 o 
  -6   5  12        2.30        2.35      0.91 o 
  -5   5  12       11.88       10.79      0.90 o 
  -4   5  12        0.01        0.32      0.80 o 
  -3   5  12        7.03        5.89      0.84 o 
  -2   5  12       24.33       24.34      0.94 o 
  -1   5  12       25.94       28.72      1.37 o 
   0   5  12       12.58       12.16      0.70 o 
   1   5  12        0.07        0.42      0.70 o 
 -10   6  12        1.63        1.44      0.56 o 
  -9   6  12        0.06        0.54      0.54 o 
  -8   6  12        2.80        2.41      0.73 o 
  -7   6  12        2.18        2.29      0.74 o 
  -6   6  12       34.82       37.21      1.90 o 
  -5   6  12        5.09        5.29      0.80 o 
  -4   6  12        2.04        1.19      0.75 o 
  -3   6  12        6.98        4.67      0.78 o 
  -2   6  12       66.12       68.80      3.66 o 
  -1   6  12       12.09       14.99      1.01 o 
   0   6  12       32.34       32.68      0.99 o 
  -9   7  12        3.96        5.08      0.61 o 
  -8   7  12        5.85        7.19      0.70 o 
  -7   7  12        0.62        1.14      0.68 o 
  -6   7  12       10.49       10.91      0.76 o 
  -5   7  12        0.76        0.74      1.05 o 
  -4   7  12        0.06        0.10      0.66 o 
  -3   7  12       16.25       18.84      0.74 o 
  -2   7  12        6.33        4.06      0.91 o 
  -1   7  12       27.50       26.82      0.99 o 
  -8   8  12        2.99        4.97      0.95 o 
  -7   8  12        4.58        3.38      0.87 o 
  -6   8  12        3.93        3.53      0.88 o 
  -5   8  12        2.14        1.56      0.88 o 
  -4   8  12       14.53       15.27      0.98 o 
  -3   8  12        7.37        7.33      0.85 o 
  -2   8  12        1.50        1.93      0.69 o 
 -11   1  13        6.65        8.40      0.81 o 
 -10   1  13        4.97        4.56      0.51 o 
  -9   1  13        0.13        0.50      0.54 o 
  -8   1  13       11.25        9.98      0.64 o 
  -7   1  13        1.45        1.31      0.60 o 
  -6   1  13        4.69        2.92      0.78 o 
  -5   1  13        1.10        0.94      0.77 o 
  -4   1  13        1.39        2.65      0.78 o 
  -3   1  13        0.24        0.36      0.77 o 
  -2   1  13        8.45        9.44      0.75 o 
  -1   1  13       25.89       25.89      0.77 o 
   0   1  13        4.69        3.28      0.73 o 
 -11   2  13        1.77        2.17      0.71 o 
 -10   2  13       17.59       20.86      0.72 o 
  -9   2  13        7.26        6.86      0.57 o 
  -8   2  13        6.39        7.40      1.08 o 
  -7   2  13        0.26        0.08      0.61 o 
  -6   2  13        3.84        2.86      0.64 o 
  -5   2  13        0.07        0.03      0.60 o 
  -4   2  13        0.24        0.16      0.73 o 
  -3   2  13        0.51        1.73      0.70 o 
  -2   2  13        1.16        2.60      0.87 o 
  -1   2  13        2.08        3.79      0.58 o 
   0   2  13        3.38        5.31      0.71 o 
 -10   3  13       10.14       11.97      1.99 o 
  -9   3  13       14.73       13.67      0.79 o 
  -8   3  13       11.54       11.32      0.94 o 
  -7   3  13        4.98        3.27      0.76 o 
  -6   3  13       49.88       50.58      3.27 o 
  -5   3  13        8.51        7.71      0.92 o 
  -4   3  13       31.70       32.27      1.26 o 
  -3   3  13       13.48       13.56      1.00 o 
  -2   3  13        4.63        4.59      0.97 o 
  -1   3  13        2.33        2.87      0.84 o 
   0   3  13        4.85        4.74      0.64 o 
 -10   4  13        0.56       -0.41      0.49 o 
  -9   4  13        3.14        1.93      0.61 o 
  -8   4  13       14.81       16.16      1.50 o 
  -7   4  13       30.12       34.99      2.19 o 
  -6   4  13        1.22        0.84      0.73 o 
  -5   4  13       27.06       26.16      0.88 o 
  -4   4  13        4.54        4.05      0.70 o 
  -3   4  13       10.08       10.20      0.70 o 
  -2   4  13        0.00       -0.08      0.54 o 
  -1   4  13        1.62        1.70      0.71 o 
  -9   5  13        2.31        2.78      0.87 o 
  -8   5  13       17.61       20.56      0.72 o 
  -7   5  13        0.42       -0.05      0.65 o 
  -6   5  13        1.12        0.62      0.65 o 
  -5   5  13        0.09       -0.68      0.68 o 
  -4   5  13        7.35        7.03      0.68 o 
  -3   5  13        0.83        0.23      0.57 o 
  -2   5  13       46.56       51.52      1.04 o 
  -8   6  13        5.01        8.00      0.74 o 
  -7   6  13        1.01        1.08      0.81 o 
  -6   6  13        0.04       -0.55      0.55 o 
  -5   6  13        2.57        0.92      0.55 o 
  -4   6  13        3.42        4.20      0.78 o 
  -3   6  13        0.11       -0.08      0.66 o 
  -6   7  13        0.63        0.18      0.63 o 
  -5   7  13        8.32        9.51      0.71 o 
  -8   0  14        3.09        1.17      0.71 o 
  -7   0  14        2.04        0.03      0.78 o 
  -6   0  14        0.02       -0.79      0.79 o 
  -5   0  14        1.87        0.72      0.78 o 
  -4   0  14       46.29       43.26      1.01 o 
  -8   1  14        0.67       -0.55      0.73 o 
  -7   1  14        1.31       -0.15      0.79 o 
  -6   1  14        1.27       -0.82      0.82 o 
  -5   1  14        2.43        1.24      0.80 o 
  -4   1  14        1.65        1.66      0.74 o 
  -8   2  14        0.01       -0.70      0.70 o 
  -7   2  14        2.85        1.43      0.74 o 
  -6   2  14        2.39        0.79      0.77 o 
  -5   2  14        5.74        5.26      0.81 o 
  -4   2  14        7.51        6.16      0.74 o 
  -7   3  14        2.51        1.43      0.68 o 
  -6   3  14        4.85        2.46      0.72 o 
  -5   3  14        9.09        7.06      0.73 o 
                                                 
